# Supplementary material for: Reconstruction of the Evolutionary Histories of UGT Gene Superfamily in Legumes Clarifies the Functional Divergence of Duplicates in Specialized Metabolism
Source: Int J Mol Sci. 2020 Mar 8;21(5):1855. doi: 10.3390/ijms21051855 (PMC7084467; doi:10.3390/ijms21051855)
Supplement: Supplementary file 1 [file ijms-21-01855-s001.zip]

Archive with 4 entries (3 files):
- ijms-713495_supllementary files/
- ijms-713495_supllementary files/01. 20200227_Figs. S1-S14.pdf
- ijms-713495_supllementary files/02. 20200227_Table S1-S11.xlsx
- ijms-713495_supllementary files/03. 20200307_Text S1.pdf
