# Supplementary material for: Reconstruction of the Evolutionary Histories of UGT Gene Superfamily in Legumes Clarifies the Functional Divergence of Duplicates in Specialized Metabolism
Source: Int J Mol Sci. 2020 Mar 8;21(5):1855. doi: 10.3390/ijms21051855 (PMC7084467; doi:10.3390/ijms21051855)
Supplement: Supplementary file 1 [file ijms-21-01855-s001.zip › ijms-713495_supllementary files/02. 20200227_Table S1-S11.xlsx]

## Sheet: Table S1
Table S1. Characteristics of UGT family in Medicago truncatula
Selected MtUGTs
No.	Gene Id	Protein Length (aa)	Chromosomal Position	No. of Introns	Phylogenetic Group	POL Id	Other Names/ Functions/ References
1	Medtr1g019510.1	470	chr1:5901294..5903556	0	E	E01	UGT72L2/ Function unknown/ Pang et al. 2008
2	Medtr1g029540.1	461	chr1:10161151..10163090	0	O	O01
3	Medtr1g032490.1	478	chr1:11546106..11548116	0	L	L01
4	Medtr1g040310.1	503	chr1:14868591..14870706	0	D	D01
5	Medtr1g062380.1	500	chr1:27223520..27225624	0	D	D02
6	Medtr1g090270.1	465	chr1:40439939..40441896	0	A	A01
7	Medtr1g107285.1	475	chr1:48583639..48586391	0	L	L01
8	Medtr1g107315.1	485	chr1:48617228..48619910	0	L	L01
9	Medtr1g107325.1	363	chr1:48627807..48629701	2	L	L01
10	Medtr1g107350.1	479	chr1:48651377..48654265	0	L	L01
11	Medtr1g107360.1	472	chr1:48655284..48657504	0	L	L01
12	Medtr1g107365.1	502	chr1:48660222..48662621	0	L	L01
13	Medtr1g107375.1	459	chr1:48665776..48668150	0	L	L01	UGT84F1/ Function unknown/ Modolo et al. 2007
14	Medtr1g107380.1	481	chr1:48669468..48671940	0	L	L02
15	Medtr2g008210.1	481	chr2:1349067..1351852	1	G	G01
16	Medtr2g008225.1	473	chr2:1353638..1356149	0	A	A02	UGT91H6/ Function unknown/ Naoumkina et al. 2010
17	Medtr2g008226.1	471	chr2:1356578..1358885	0	A	A03	UGT91H5/ Function unknown/ Naoumkina et al. 2010
18	Medtr2g008220.1	472	chr2:1360756..1362742	0	A	A02
19	Medtr2g014900.1	458	chr2:4339269..4341508	0	A	A04
20	Medtr2g034990.1	491	chr2:13439558..13441680	0	D	D03
21	Medtr2g035020.1	497	chr2:13446844..13450110	0	D	D03	UGT73F3/ Triterpene glycosylation/ Naoumkina et al. 2010
22	Medtr2g035040.1	396	chr2:13454248..13456265	1	D	D03
23	Medtr2g040530.1	466	chr2:17781152..17783575	0	E	E02
24	Medtr2g046620.1	467	chr2:20491464..20493694	0	A	A02
25	Medtr2g046750.1	467	chr2:20562522..20564487	0	E	E02
26	Medtr2g046820.1	464	chr2:20581677..20583690	0	E	E02
27	Medtr2g059240.1	470	chr2:24461689..24463690	0	B	B01
28	Medtr2g083380.1	476	chr2:35008503..35010779	0	A	A05
29	Medtr2g083390.1	437	chr2:35010786..35012843	1	A	A06
30	Medtr2g083420.1	434	chr2:35017673..35020094	1	A	A06
31	Medtr2g083430.1	458	chr2:35025337..35028163	0	A	A06
32	Medtr2g083480.1	458	chr2:35032746..35035090	0	A	A06
33	Medtr2g083490.1	459	chr2:35034957..35038213	0	A	A05
34	Medtr2g098430.1	491	chr2:42085263..42087973	0	M	M01
35	Medtr3g008010.1	482	chr3:1280565..1283453	1	G	G02
36	Medtr3g009510.1	481	chr3:2071097..2074843	1	E	E03
37	Medtr3g435310.1	425	chr3:11529104..11532982	2	A	A02
38	Medtr3g049970.1	480	chr3:19664722..19666947	0	L	L01
39	Medtr3g031450.1	475	chr3:26760971..26766829	1	J	J01
40	Medtr3g031400.1	473	chr3:26782366..26786644	1	J	J01
41	Medtr3g069690.1	460	chr3:31200744..31205011	1	H	H01
42	Medtr3g069710.1	462	chr3:31206261..31211459	1	H	H02
43	Medtr3g479470.1	485	chr3:35734549..35738846	1	G	G03
44	Medtr3g479490.1	479	chr3:35752595..35761286	1	G	G03
45	Medtr3g479520.1	488	chr3:35773869..35777020	1	G	G03
46	Medtr3g079480.1	494	chr3:35864630..35870301	1	G	G03
47	Medtr3g084520.1	478	chr3:38168589..38171488	0	L	L03
48	Medtr3g084530.1	472	chr3:38179032..38181018	0	L	L03
49	Medtr3g084540.1	479	chr3:38183676..38185691	0	L	L03
50	Medtr4g008630.1	464	chr4:1608139..1610091	0	O	O01
51	Medtr4g024020.1	498	chr4:8135870..8137964	0	D	D04
52	Medtr4g031800.1	484	chr4:11022567..11025122	0	D	D05	UGT73K1/ Triterpene glycosylation/ Achnine et al. 2005
53	Medtr4g059370.1	392	chr4:21874509..21876921	1	A	A01
54	Medtr4g064987.1	454	chr4:24311372..24314855	1	H	H03
55	Medtr4g077960.1	443	chr4:29953396..29955385	0	A	A02
56	Medtr4g079250.1	462	chr4:30593435..30595871	0	A	A07
57	Medtr4g079270.1	462	chr4:30611027..30612971	0	A	A07
58	Medtr4g082810.1	411	chr4:32175628..32178509	0	E	E04
59	Medtr4g082820.1	469	chr4:32183107..32185522	0	E	E04
60	Medtr4g485590.1	409	chr4:33381728..33383744	1	D	D07
61	Medtr4g485620.1	466	chr4:33390201..33392279	0	D	D07
62	Medtr4g485630.1	478	chr4:33395563..33398353	0	D	D08
63	Medtr4g094220.1	482	chr4:37397774..37404702	1	G	G04
64	Medtr4g094920.1	502	chr4:39286966..39289078	0	L	L04
65	Medtr4g095008.1	545	chr4:39489960..39492375	1	L	L04
66	Medtr4g108250.1	501	chr4:44902367..44905207	0	D	D06
67	Medtr4g117890.1	484	chr4:48910810..48913363	0	D	D03
68	Medtr4g117950.1	474	chr4:48950653..48952647	0	D	D03
69	Medtr4g117960.1	490	chr4:48957171..48959810	0	D	D03
70	Medtr4g117980.1	491	chr4:48964102..48967118	0	D	D03
71	Medtr4g118000.1	477	chr4:48973344..48975568	0	D	D03
72	Medtr4g123553.1	466	chr4:51368094..51371271	0	A	A02
73	Medtr4g128690.1	454	chr4:53563784..53569042	1	F	F01	UGT78G1/ Anthocyanin glycosylation/ Peel et al. 2009
74	Medtr4g128720.1	457	chr4:53579059..53581885	1	F	F01
75	Medtr5g004940.1	399	chr5:193632..195717	2	L	L05
76	Medtr5g016480.1	479	chr5:5905378..5907393	0	L	L04
77	Medtr5g016660.1	491	chr5:5993823..5996557	0	D	D09
78	Medtr5g019580.2	517	chr5:7403814..7406607	1	E	E05
79	Medtr5g027210.1	486	chr5:11291761..11293805	0	R	R01
80	Medtr5g029800.1	487	chr5:12540095..12542144	0	D	D03
81	Medtr5g031830.1	475	chr5:13645820..13649173	1	P	P01
82	Medtr5g031840.1	466	chr5:13650991..13653993	1	P	P01
83	Medtr5g031860.1	474	chr5:13656170..13659516	1	P	P01
84	Medtr5g035560.1	501	chr5:15464178..15468264	2	L	L06
85	Medtr5g035580.1	466	chr5:15473022..15475660	1	L	L06
86	Medtr5g039900.1	498	chr5:17571756..17574367	1	D	D10
87	Medtr5g040030.1	502	chr5:17618285..17621015	1	D	D10
88	Medtr5g045960.1	494	chr5:20153746..20156113	0	D	D11
89	Medtr5g045970.1	500	chr5:20156200..20158304	0	D	D02
90	Medtr5g058320.1	469	chr5:24102660..24105009	2	G	G02
91	Medtr5g064240.1	480	chr5:26670720..26677755	1	G	G05
92	Medtr5g464760.1	483	chr5:26900407..26904362	1	G	G05
93	Medtr5g066410.1	446	chr5:28000592..28002546	1	A	A08
94	Medtr5g067170.1	489	chr5:28383528..28387096	0	D	D03
95	Medtr5g070040.1	470	chr5:29677929..29679946	0	E	E06
96	Medtr5g070090.1	465	chr5:29700136..29702789	0	E	E06	UGT71G1/ Triterpene glycosylation/ Achnine et al. 2005
97	Medtr5g072810.1	455	chr5:30986875..30990358	1	J	J02
98	Medtr5g072820.1	450	chr5:30989325..30993896	1	J	J02
99	Medtr5g072830.1	450	chr5:30994146..31001677	1	J	J02
100	Medtr5g072840.1	450	chr5:31001098..31003720	1	J	J02
101	Medtr5g072850.1	391	chr5:31003935..31007022	3	J	J03
102	Medtr5g072860.1	471	chr5:31008927..31011441	1	J	J04
103	Medtr5g075440.1	458	chr5:32074094..32077868	1	J	J03
104	Medtr5g087620.1	496	chr5:37987773..37990432	1	M	M02
105	Medtr5g090580.1	478	chr5:39450460..39452929	0	E	E07
106	Medtr5g090600.1	459	chr5:39454307..39456310	1	E	E07
107	Medtr5g090610.1	466	chr5:39456786..39458799	1	E	E07
108	Medtr5g090620.1	479	chr5:39459694..39462151	0	E	E07
109	Medtr5g090630.1	469	chr5:39462372..39465394	0	E	E07
110	Medtr5g090660.1	563	chr5:39471480..39475050	1	E	E07
111	Medtr5g090670.1	480	chr5:39474947..39477788	0	E	E07
112	Medtr5g090700.1	482	chr5:39486039..39488164	0	E	E07
113	Medtr5g098930.1	471	chr5:43310612..43313220	0	E	E07
114	Medtr5g098960.1	457	chr5:43323884..43328167	1	N	N01
115	Medtr6g005600.1	476	chr6:844411..846413	0	E	E08
116	Medtr6g011340.1	484	chr6:3171218..3173980	1	G	G02
117	Medtr6g013440.1	485	chr6:4258410..4260602	1	G	G02
118	Medtr6g013450.1	485	chr6:4265268..4267640	1	G	G02
119	Medtr6g013900.1	483	chr6:4460787..4463118	1	G	G02
120	Medtr6g013920.1	485	chr6:4469453..4471831	1	G	G02
121	Medtr6g013960.1	484	chr6:4480338..4482793	1	G	G02
122	Medtr6g013990.1	482	chr6:4488344..4491080	1	G	G02
123	Medtr6g014020.1	484	chr6:4505360..4507877	1	G	G02
124	Medtr6g014040.1	485	chr6:4513184..4515603	1	G	G02
125	Medtr6g014050.1	485	chr6:4515897..4518299	1	G	G02
126	Medtr6g014150.1	483	chr6:4556796..4559037	1	G	G02
127	Medtr6g014160.1	399	chr6:4560147..4562594	5	G	G02
128	Medtr6g014170.1	469	chr6:4563078..4566059	2	G	G02
129	Medtr6g014185.1	367	chr6:4567665..4569979	5	G	G02
130	Medtr6g014187.1	486	chr6:4573948..4576396	1	G	G02
131	Medtr6g014200.1	479	chr6:4585326..4587523	1	G	G02
132	Medtr6g014220.1	480	chr6:4591757..4595096	1	G	G02
133	Medtr6g014240.1	453	chr6:4597849..4600047	3	G	G02
134	Medtr6g014250.1	482	chr6:4601404..4604068	1	G	G02
135	Medtr6g014270.1	485	chr6:4611747..4614499	1	G	G02
136	Medtr6g014290.1	482	chr6:4616595..4619310	1	G	G02	UGT85H2/ Phenylpropanoid derived natural products glycosylation/ Li et al. 2007
137	Medtr6g014300.1	470	chr6:4621788..4624242	2	G	G02
138	Medtr6g014310.1	485	chr6:4625591..4628088	1	G	G02
139	Medtr6g023665.1	476	chr6:8293625..8296167	0	E	E09
140	Medtr6g033615.1	460	chr6:10967243..10969179	0	E	E10
141	Medtr6g033625.1	467	chr6:10981147..10983112	0	E	E10
142	Medtr6g033660.1	481	chr6:11001105..11003780	0	E	E10
143	Medtr6g033675.1	482	chr6:11017472..11020273	0	E	E10	UGT88E2/ Isoflavones (endogenous) glycosylation/ Modolo et al. 2007
144	Medtr6g033725.1	479	chr6:11078378..11080832	0	E	E10	UGT88E1/ Isoflavones (endogenous) glycosylation/ Modolo et al. 2007
145	Medtr6g035185.1	493	chr6:12482033..12484608	0	D	D03
146	Medtr6g035265.1	484	chr6:12588798..12591155	0	D	D03
147	Medtr6g035295.1	495	chr6:12610243..12614933	1	D	D10
148	Medtr6g036650.1	476	chr6:12845292..12847377	0	A	A02
149	Medtr6g038200.1	457	chr6:13669079..13674372	1	L	L07
150	Medtr6g038220.1	456	chr6:13685502..13689611	1	L	L07
151	Medtr6g038230.1	457	chr6:13692376..13695203	1	L	L07
152	Medtr6g038240.1	461	chr6:13694869..13697925	1	L	L07
153	Medtr6g038300.1	458	chr6:13724216..13726904	1	L	L07
154	Medtr6g042310.1	469	chr6:14587616..14590273	0	A	A02
155	Medtr6g078320.1	486	chr6:29397956..29403438	1	E	E11
156	Medtr6g488280.1	465	chr6:33255577..33258032	0	E	E09
157	Medtr7g011470.2	470	chr7:3086037..3088705	1	G	G02
158	Medtr7g012120.1	493	chr7:3416129..3418607	0	D	D03
159	Medtr7g013180.1	446	chr7:3754234..3759884	1	I	I01
160	Medtr7g013200.1	440	chr7:3766710..3771828	1	I	I02
161	Medtr7g013220.1	451	chr7:3778915..3784437	1	I	I02
162	Medtr7g013240.1	441	chr7:3788385..3791856	1	I	I02
163	Medtr7g013260.1	442	chr7:3797429..3801966	1	I	I02
164	Medtr7g046490.1	466	chr7:16489267..16492017	0	E	E12
165	Medtr7g047030.1	472	chr7:16565353..16567362	0	E	E13
166	Medtr7g055710.1	497	chr7:19101925..19104631	0	D	D06
167	Medtr7g067120.1	434	chr7:24529373..24531543	0	A	A09
168	Medtr7g067330.1	434	chr7:24542396..24544550	0	A	A09
169	Medtr7g070610.1	500	chr7:26127872..26129976	0	D	D06
170	Medtr7g070660.1	494	chr7:26154060..26157995	0	D	D06
171	Medtr7g070740.1	497	chr7:26178088..26181111	0	D	D06	UGT73P3/ Function unknown/ Naoumkina et al. 2010
172	Medtr7g070780.1	497	chr7:26190400..26193018	0	D	D06
173	Medtr7g070800.1	491	chr7:26203223..26205307	0	D	D06
174	Medtr7g070810.1	487	chr7:26206761..26208810	0	D	D06
175	Medtr7g070860.1	478	chr7:26222859..26224928	1	D	D06
176	Medtr7g070870.1	470	chr7:26226168..26228387	3	D	D06
177	Medtr7g070910.1	498	chr7:26241622..26244048	0	D	D06
178	Medtr7g070930.1	501	chr7:26250035..26252619	0	D	D06
179	Medtr7g070940.1	487	chr7:26258845..26261880	0	D	D06
180	Medtr7g071040.1	504	chr7:26296729..26298905	0	D	D06
181	Medtr7g071050.1	433	chr7:26301112..26303245	1	D	D06
182	Medtr7g080900.1	458	chr7:30816372..30819275	1	L	L08
183	Medtr7g080935.1	465	chr7:30839528..30842417	1	L	L08
184	Medtr7g080940.1	457	chr7:30843864..30849024	1	L	L08
185	Medtr7g080950.1	459	chr7:30852312..30857304	1	L	L08
186	Medtr7g102450.1	482	chr7:41510049..41512149	1	D	D12
187	Medtr7g102460.1	503	chr7:41516636..41519108	0	D	D04
188	Medtr7g102490.1	505	chr7:41535475..41538226	0	D	D04	UGT73C8/ Isoflavone and Flavone glycosylation/ Modolo et al. 2007
189	Medtr7g102520.1	511	chr7:41544265..41546414	0	D	D02
190	Medtr7g102550.1	486	chr7:41561148..41563298	0	D	D13
191	Medtr7g102560.1	489	chr7:41563129..41565186	0	D	D14
192	Medtr7g117170.1	483	chr7:48396909..48399470	0	E	E14
193	Medtr7g117405.1	483	chr7:48531377..48533460	0	D	D12
194	Medtr8g006220.1	486	chr8:548115..550159	0	E	E09
195	Medtr8g006260.1	478	chr8:559675..562880	1	E	E15
196	Medtr8g006270.1	472	chr8:562922..565274	0	E	E16
197	Medtr8g006710.1	468	chr8:893319..895972	0	E	E09
198	Medtr8g006730.1	469	chr8:904640..906843	0	E	E09
199	Medtr8g007565.1	470	chr8:1652116..1654094	0	A	A08
200	Medtr8g007585.1	396	chr8:1673848..1676474	2	G	G02
201	Medtr8g007650.1	470	chr8:1740491..1742469	0	A	A08
202	Medtr8g008990.1	472	chr8:1967550..1970140	0	E	E01
203	Medtr8g009050.1	470	chr8:2003871..2005849	0	E	E01
204	Medtr8g009055.1	470	chr8:2006841..2009298	0	E	E01
205	Medtr8g009063.1	482	chr8:2010387..2013865	0	E	E01	UGT72L1/ Proanthocyanidins glycosylation/ Pang et al. 2008
206	Medtr8g009067.1	473	chr8:2012962..2016515	0	E	E01
207	Medtr8g009073.1	468	chr8:2016314..2020163	0	E	E01
208	Medtr8g012630.1	420	chr8:3699922..3701804	1	E	E17
209	Medtr8g012635.1	476	chr8:3706586..3708588	0	E	E17
210	Medtr8g012650.1	476	chr8:3718096..3720098	0	E	E17
211	Medtr8g012745.1	477	chr8:3776632..3779458	0	E	E17
212	Medtr8g027870.1	479	chr8:10201218..10203437	0	E	E14
213	Medtr8g027885.1	479	chr8:10208365..10210380	0	E	E14
214	Medtr8g032950.1	490	chr8:12640096..12642391	0	D	D03
215	Medtr8g043470.1	384	chr8:16684703..16686692	3	G	G02
216	Medtr8g044140.1	464	chr8:16907339..16910283	0	D	D01	UGT73P1/ Flavonoid glycosylation/ Modolo et al. 2007
217	Medtr8g056740.1	400	chr8:18988365..18990365	3	D	D07
218	Medtr8g059425.1	484	chr8:20861848..20864526	1	G	G02
219	Medtr8g465670.1	478	chr8:23422472..23424482	0	E	E09
220	Medtr8g466240.1	459	chr8:23627102..23629608	0	B	B03
221	Medtr8g064870.1	484	chr8:27222397..27224984	0	L	L01
222	Medtr8g064880.1	486	chr8:27226865..27229103	0	L	L01
223	Medtr8g066610.1	489	chr8:27688056..27690113	0	D	D07
224	Medtr8g068330.1	466	chr8:28490452..28492956	0	A	A10
225	Medtr8g068340.1	468	chr8:28494007..28496066	0	A	A10
226	Medtr8g068360.1	469	chr8:28506382..28508650	0	A	A10
227	Medtr8g071070.1	477	chr8:30146951..30149479	0	B	B02
228	Medtr8g074550.1	513	chr8:31523577..31525734	0	E	E18
229	Medtr8g077590.1	471	chr8:33003830..33006907	0	E	E17
230	Medtr8g083290.1	465	chr8:35052589..35055152	0	L	L03
231	Medtr8g083280.1	472	chr8:35059263..35061801	0	L	L03
232	Medtr8g088560.1	460	chr8:36740212..36743283	1	L	L09
233	Medtr8g090095.1	481	chr8:37720535..37722558	0	O	O02
234	Medtr0009s0240.1	467	scaffold0009:140031..142579	0	B	B02
235	Medtr0036s0220.1	479	scaffold0036:88247..92343	1	G	G05
236	Medtr0078s0010.1	472	scaffold0078:1717..3703	0	E	E13
237	Medtr0078s0060.1	471	scaffold0078:20735..23283	0	E	E13
238	Medtr0078s0190.1	486	scaffold0078:55978..58705	1	E	E13
239	Medtr0184s0030.1	474	scaffold0184:10426..13185	0	E	E17
240	Medtr0288s0020.1	465	scaffold0288:1630..4225	2	G	G02
241	Medtr0536s0010.1	486	scaffold0536:177..2221	0	D	D03
242	Medtr0536s0020.1	489	scaffold0536:5099..7625	0	D	D03
243	Medtr0536s0030.1	361	scaffold0536:9346..11241	1	D	D03
Excluded MtUGTs
No.	Gene Id	Protein Length (aa)					Exclusion criteria/ characteristics
1	Medtr1g019520.1	219					Less than 350 amino acid; PSPG present
2	Medtr1g090280.1	315					Less than 350 amino acid; PSPG present
3	Medtr1g098640.2	625					More than 600 amino acid; It is not an UGT
4	Medtr2086s0010.1	177					Less than 350 amino acid; PSPG present
5	Medtr2g009740.1	305					Less than 350 amino acid; PSPG present
6	Medtr2g083360.1	374					Lacks 22-44 aa in PSPG
7	Medtr2g086283.1	341					Lacks 23-42 aa in PSPG
8	Medtr3g009490.1	191					Less than 350 amino acid; PSPG present
9	Medtr3g479610.1	318					Less than 350 amino acid; PSPG present
10	Medtr4g485640.1	671					More than 600 amino acid; It has two CBS domains and PSPG domain; Its orthologs in soybean only have PSPG domain
11	Medtr5g043630.1	205					Less than 350 amino acid; PSPG absent
12	Medtr5g066390.1	219					Less than 350 amino acid; PSPG present
13	Medtr5g090690.1	384					Lacks last 13 aa in PSPG in compare to other legumes
14	Medtr5g464810.1	480					It shares 100% identity in amino acid and CDS with Medtr5g064240.1 but it had 10, 2 and 1 bp extra in the intron, 2 Kb upstream region, and 2 Kb downstream region respectively
15	Medtr6g013680.1	379					Incomplete PSPG in compare to other legumes
16	Medtr6g014000.1	488					PSPG present in the N-terminus
17	Medtr6g014190.1	293					Less than 350 amino acid; PSPG present
18	Medtr6g015160.1	93					Less than 350 amino acid; PSPG absent
19	Medtr7g039550.1	276					Less than 350 amino acid; PSPG present
20	Medtr7g047270.1	472					It shares 100% identity in amino acid, CDS, and 2 Kb upstream/downstream regions with Medtr7g047030.1
21	Medtr7g070583.1	293					Less than 350 amino acid; PSPG present
22	Medtr7g070760.1	208					Less than 350 amino acid; PSPG present
23	Medtr7g070995.1	158					Less than 350 amino acid; PSPG present
24	Medtr7g079430.1	603					More than 600 amino acid; It is not an UGT
25	Medtr7g080960.1	477					Lacks first 4 aa in PSPG in compare to Medtr7g080900.1 and other legumes
26	Medtr7g470610.1	293					Less than 350 amino acid; PSPG present
27	Medtr8g008970.1	795					Contains two PSPG
28	Medtr8g009840.1	534					It has N-terminal domain of oxidoreductase, Zinc-binding dehydrogenase and PSPG domains; Its orthologs in soybean didn’t contain PSPG but contain other two domains
29	Medtr8g012730.1	313					Less than 350 amino acid; PSPG present
30	Medtr8g028755.1	234					Less than 350 amino acid; PSPG absent
31	Medtr0184s0040.1	486					It shares 100% identity in amino acid, CDS, and 2 Kb upstream/downstream regions with Medtr0078s0190.1
32	Medtr0428s0010.1	465					It shares 100% amino acid identity and one bp different in the CDS with Medtr6g488280.1
33	Medtr0475s0030.1	99					Less than 350 amino acid; PSPG incomplete
34	Medtr0477s0010.1	321					Less than 350 amino acid; PSPG present
35	Medtr0891s0010.1	295					Less than 350 amino acid; PSPG present
36	Medtr1996s0010.1	177					Less than 350 amino acid; PSPG present
Refernces
Achnine L, et al. 2005. Genomics-based selection and functional characterization of triterpene glycosyltransferases from the model legume Medicago truncatula. The Plant J. 41:875–887.
Li L, et al. 2007. Crystal structure of Medicago truncatula UGT85H1 – insights into the structural basis of a multifunctional (iso)flavonoid glycosyltransferase. J Mol Biol. 370:951–963.
Modolo LV, et al. 2007. A functional genomics approach to (iso)flavonoid glycosylation in the model legume Medicago truncatula. Plant Mol Biol. 64:499–518.
Naoumkina MA, et al. 2010. Genomic and coexpression analyses predict multiple genes involved in triterpene saponin biosynthesis in Medicago truncatula. The Plant Cell 22:850–866.
Pang Y, et al. 2013. Medicago glucosyltranferase UGT72L1: potential roles in proanthocyanidin biosynthesis. Planta 238:139–154.
Peel GJ, Pang Y, Modolo LV, Dixon RA. 2009. The LAP1 MYB transcription factor orchestrates anthocyanidin biosynthesis and glycosylation in Medicago. The Plant J. 59:136–149.

## Sheet: Table S2
Table S2. Characteristics of UGT family in Glycine max
Selected GmUGTs
No.	Gene Id	Protein Length (aa)	Chromosomal Position	No. of Introns	Phylogenetic Group	POL Id	Other Names/ Functions/ References
1	Glyma.01G021700	481	Gm01:2,197,811..2,200,232	1	P	P01
2	Glyma.01G022300	505	Gm01:2,215,383..2,217,438	1	P	P01
3	Glyma.01G036000	465	Gm01:3,770,841..3,773,093	1	L	L06
4	Glyma.01G046300	493	Gm01:5,337,434..5,338,915	0	D	D10	UGT73P10/ Triterpene glycosylation/ Takagi et al. 2018
5	Glyma.01G067100	466	Gm01:10,917,771..10,920,690	0	B	B02
6	Glyma.01G074600	464	Gm01:15,587,071..15,589,568	0	E	E12
7	Glyma.01G085600	433	Gm01:25,274,864..25,277,420	2	I	I03
8	Glyma.01G085700	454	Gm01:25,343,437..25,345,809	1	I	I03
9	Glyma.01G085800	456	Gm01:25,378,303..25,380,965	1	I	I03
10	Glyma.01G177900	492	Gm01:51,428,908..51,430,386	0	E	E05
11	Glyma.01G188800	455	Gm01:52,403,173..52,404,604	2	D	D15
12	Glyma.02G029900	457	Gm02:2,757,817..2,760,100	1	L	L06
13	Glyma.02G104300	475	Gm02:9,891,042..9,893,305	0	D	D16
14	Glyma.02G104500	475	Gm02:9,914,775..9,917,324	0	D	D16
15	Glyma.02G104600	475	Gm02:9,939,729..9,941,617	0	D	D08
16	Glyma.02G104700	476	Gm02:9,953,164..9,954,594	0	D	D07
17	Glyma.02G104800	483	Gm02:9,958,167..9,959,618	0	D	D07
18	Glyma.02G104900	481	Gm02:9,974,237..9,976,214	0	D	D07
19	Glyma.02G105000	487	Gm02:9,981,816..9,983,616	0	D	D07
20	Glyma.02G105300	480	Gm02:10,000,043..10,003,654	0	D	D07
21	Glyma.02G184200	461	Gm02:32,147,646..32,149,424	0	O	O01
22	Glyma.02G186000	458	Gm02:33,425,894..33,427,508	0	O	O01
23	Glyma.02G225800	466	Gm02:41,292,133..41,294,250	0	E	E06
24	Glyma.02G226000	482	Gm02:41,297,726..41,299,668	1	E	E06
25	Glyma.02G230900	469	Gm02:41,841,062..41,846,183	1	J	J03
26	Glyma.02G231000	465	Gm02:41,848,059..41,850,560	1	J	J04
27	Glyma.02G273400	508	Gm02:45,691,871..45,693,857	0	M	M02
28	Glyma.02G309800	463	Gm02:48,308,026..48,309,417	0	E	E07
29	Glyma.03G032500	489	Gm03:3,716,149..3,718,912	1	E	E19
30	Glyma.03G032700	490	Gm03:3,740,621..3,743,020	1	E	E19
31	Glyma.03G032800	490	Gm03:3,786,702..3,789,334	1	E	E19
32	Glyma.03G091200	477	Gm03:27,056,106..27,058,014	0	E	E01
33	Glyma.03G104500	468	Gm03:29,885,520..29,887,505	0	E	E01	UGT72L7/ Function unknown/ Yin et al. 2017
34	Glyma.03G104700	472	Gm03:29,937,360..29,939,491	0	E	E01	UGT72L8/ Function unknown/ Yin et al. 2017
35	Glyma.03G104800	470	Gm03:29,958,032..29,960,373	1	E	E01
36	Glyma.03G115800	484	Gm03:32,385,933..32,387,692	0	E	E01
37	Glyma.03G116100	476	Gm03:32,412,032..32,414,646	1	E	E16
38	Glyma.03G116200	536	Gm03:32,454,218..32,455,828	0	E	E09
39	Glyma.03G134500	475	Gm03:34,972,645..34,974,072	0	O	O02
40	Glyma.03G186900	509	Gm03:39,848,060..39,849,803	0	D	D12
41	Glyma.03G187000	493	Gm03:39,852,803..39,854,986	0	D	D12
42	Glyma.03G187200	488	Gm03:39,860,553..39,862,188	0	D	D04
43	Glyma.03G187400	488	Gm03:39,868,285..39,869,751	0	D	D04
44	Glyma.03G187500	489	Gm03:39,873,967..39,875,695	0	D	D04
45	Glyma.03G187700	487	Gm03:39,882,427..39,884,819	0	D	D14
46	Glyma.03G256500	476	Gm03:45,137,500..45,140,027	0	E	E14	UGT72B??/ Xenobiotic metabolism/ Brazier-Hicks et al. 2007
47	Glyma.04G109000	482	Gm04:11,686,402..11,690,093	1	P	P02
48	Glyma.04G109400	487	Gm04:11,793,063..11,799,189	2	P	P02
49	Glyma.04G188100	375	Gm04:45,876,098..45,878,889	1	J	J05
50	Glyma.05G150600	460	Gm05:34,441,916..34,443,851	0	L	L03
51	Glyma.05G150700	488	Gm05:34,448,164..34,449,900	0	L	L03
52	Glyma.05G181100	505	Gm05:36,908,557..36,910,831	0	E	E20
53	Glyma.06G102300	496	Gm06:8,111,829..8,113,927	1	G	G05
54	Glyma.06G206700	465	Gm06:19,913,261..19,914,912	0	B	B01
55	Glyma.06G235000	462	Gm06:37,851,827..37,853,215	0	A	A11
56	Glyma.06G239500	480	Gm06:39,371,341..39,373,375	0	E	E18
57	Glyma.06G239600	478	Gm06:39,414,015..39,415,451	0	E	E18
58	Glyma.06G285700	459	Gm06:47,431,347..47,433,567	1	A	A07	UGT79B30/ Flavonoid glycosylation/ Di et al. 2015
59	Glyma.06G320800	481	Gm06:50,951,025..50,956,134	1	E	E03
60	Glyma.07G067200	469	Gm07:6,056,575..6,058,569	0	A	A08
61	Glyma.07G110300	491	Gm07:11,280,319..11,282,109	0	E	E15
62	Glyma.07G110500	473	Gm07:11,338,823..11,340,567	1	E	E08
63	Glyma.07G116500	468	Gm07:12,832,046..12,833,904	0	E	E01	UGT72L10/ Function unknown/ Yin et al. 2017
64	Glyma.07G119400	466	Gm07:13,684,007..13,686,757	0	E	E01	UGT72L9/ Function unknown/ Yin et al. 2017
65	Glyma.07G183200	447	Gm07:35,098,198..35,099,958	0	F	F02	UGT78K1/ Flavonoid glycosylation/ Kovinich et al. 2010
66	Glyma.07G183300	450	Gm07:35,111,177..35,113,144	0	F	F02
67	Glyma.07G183400	447	Gm07:35,114,871..35,116,214	0	F	F02
68	Glyma.07G215500	475	Gm07:38,773,558..38,775,953	0	D	D16
69	Glyma.07G254600	476	Gm07:43,138,637..43,140,466	0	D	D03	UGT73F2 & UGT73F4/ Triterpene glycosylation/ Sayama et al. 2012
70	Glyma.07G254700	471	Gm07:43,143,452..43,144,867	0	D	D03
71	Glyma.07G254800	467	Gm07:43,145,022..43,146,425	0	D	D03	Possibly a pesudogene; determiined by our team
72	Glyma.07G254900	476	Gm07:43,146,580..43,148,010	0	D	D03
73	Glyma.08G066800	447	Gm08:5,121,424..5,123,007	0	F	F02	UGT78K2/ Flavonoid glycosylation/ Kovinich et al. 2011
74	Glyma.08G107500	465	Gm08:8,266,733..8,268,742	0	L	L03	UGT75L16/ Function unknown/ Yin et al. 2017
75	Glyma.08G107600	478	Gm08:8,276,759..8,278,195	0	L	L03
76	Glyma.08G125600	460	Gm08:9,665,162..9,668,258	1	L	L09
77	Glyma.08G178200	352	Gm08:14,276,793..14,279,015	1	G	G02
78	Glyma.08G181000	472	Gm08:14,523,562..14,525,363	0	A	A02	UGT91H4/ Triterpene glycosylation/ Shibuya et al. 2010
79	Glyma.08G244500	447	Gm08:21,040,175..21,042,146	1	I	I02
80	Glyma.08G244600	442	Gm08:21,044,725..21,047,210	1	I	I02
81	Glyma.08G244700	451	Gm08:21,100,094..21,102,535	1	I	I03
82	Glyma.08G244800	443	Gm08:21,118,606..21,120,918	1	I	I02
83	Glyma.08G332500	467	Gm08:44,972,649..44,974,052	0	A	A04
84	Glyma.08G338100	469	Gm08:45,505,725..45,507,731	0	E	E13	UGT72X4/ Flavonoid glycosylation/ Yin et al. 2017
85	Glyma.08G338200	477	Gm08:45,509,289..45,511,145	0	E	E17	UGT72Z3/ Flavonoid glycosylation/ Yin et al. 2017
86	Glyma.08G338300	468	Gm08:45,511,931..45,513,337	0	E	E13
87	Glyma.08G338500	465	Gm08:45,518,235..45,519,632	0	E	E13
88	Glyma.08G338600	468	Gm08:45,522,321..45,523,727	0	E	E13
89	Glyma.08G338700	450	Gm08:45,527,941..45,529,335	1	E	E13
90	Glyma.08G338800	468	Gm08:45,531,295..45,532,911	0	E	E13
91	Glyma.08G348500	481	Gm08:46,292,645..46,301,440	1	D	D18	Triterpene glycosylation/ Louveau et al. 2018
92	Glyma.08G348600	402	Gm08:46,303,893..46,307,769	3	D	D18
93	Glyma.08G367000	483	Gm08:47,755,041..47,756,954	0	E	E17
94	Glyma.09G082900	468	Gm09:9,783,086..9,785,131	0	E	E02
95	Glyma.09G127200	468	Gm09:31,402,908..31,404,677	0	E	E10	UGT88E15/ Isoflavone glycosylation/ Funaki et al. 2015
96	Glyma.09G127300	453	Gm09:31,442,521..31,444,358	0	E	E10
97	Glyma.09G127700	473	Gm09:31,720,506..31,722,186	0	E	E10	UGT88E19/ Flavonoid and isoflavone glycosylation/ Yin et al. 2017
98	Glyma.09G128300	451	Gm09:31,971,780..31,973,135	0	E	E21
99	Glyma.09G128400	483	Gm09:32,032,434..32,034,258	0	E	E22	UGT88A13/ Flavonoid glycosylation/ Yin et al. 2017
100	Glyma.09G162400	480	Gm09:38,660,406..38,662,503	0	E	E11	UGT708D1/ Flavonoid glycosylation/ Hirade et al. 2015
101	Glyma.09G245900	453	Gm09:46,788,897..46,790,677	1	L	L08
102	Glyma.09G280400	401	Gm09:49,551,597..49,552,959	2	D	D06
103	Glyma.09G280500	495	Gm09:49,554,492..49,555,979	0	D	D06
104	Glyma.10G062200	486	Gm10:5,850,933..5,852,988	0	D	D17
105	Glyma.10G062300	503	Gm10:5,863,334..5,864,845	0	D	D02
106	Glyma.10G062600	488	Gm10:5,888,629..5,890,558	0	D	D11
107	Glyma.10G104700	464	Gm10:22,965,600..22,967,374	0	A	A02	UGT91H9/ Triterpene glycosylation/ Yano et al. 2018
108	Glyma.10G107900	461	Gm10:24,512,204..24,513,589	0	O	O01
109	Glyma.10G108400	481	Gm10:24,657,979..24,659,798	0	O	O01
110	Glyma.10G194000	464	Gm10:42,617,613..42,619,466	0	A	A01	UGT79A6/ Flavonoid glycosylation/ Rodas et al. 2014
111	Glyma.10G194100	386	Gm10:42,625,670..42,626,996	3	A	A01	UGT79A??/ Pesudogene/ Rodas et al. 2014
112	Glyma.10G262700	527	Gm10:48,735,053..48,738,047	0	L	L02
113	Glyma.10G280400	505	Gm10:50,157,107..50,159,056	0	D	D01
114	Glyma.11G000500	481	Gm11:28,413..30,256	0	D	D19
115	Glyma.11G053400	495	Gm11:4,009,140..4,011,768	0	D	D09	UGT73P2/ Triterpene glycosylation/ Shibuya et al. 2010
116	Glyma.11G064400	496	Gm11:4,859,599..4,861,676	0	E	E05
117	Glyma.11G134300	452	Gm11:10,262,747..10,265,186	1	H	H03
118	Glyma.11G164600	389	Gm11:15,605,284..15,610,186	3	J	J01
119	Glyma.11G225600	463	Gm11:32,071,577..32,074,374	1	H	H02
120	Glyma.12G058300	412	Gm12:4,239,445..4,242,286	4	H	H03
121	Glyma.12G120200	461	Gm12:12,808,963..12,811,076	1	A	A07
122	Glyma.12G132500	455	Gm12:14,981,010..14,983,200	0	A	A06
123	Glyma.12G163400	481	Gm12:31,552,030..31,553,485	1	E	E18
124	Glyma.12G212600	461	Gm12:37,160,846..37,165,018	0	A	A06
125	Glyma.12G212700	424	Gm12:37,167,904..37,169,248	1	A	A06
126	Glyma.13G029500	484	Gm13:8,818,530..8,825,668	1	G	G03
127	Glyma.13G029900	484	Gm13:9,531,463..9,538,256	1	G	G03
128	Glyma.13G056600	461	Gm13:15,417,552..15,421,953	2	I	I03
129	Glyma.13G056800	455	Gm13:15,431,070..15,433,820	1	I	I03
130	Glyma.13G061500	449	Gm13:15,871,724..15,873,638	1	L	L08
131	Glyma.13G061600	460	Gm13:15,876,786..15,879,019	1	L	L08
132	Glyma.13G090300	485	Gm13:20,521,061..20,523,374	1	G	G05
133	Glyma.13G094300	489	Gm13:20,946,885..20,949,674	1	F	F01
134	Glyma.13G173900	455	Gm13:28,785,208..28,787,204	1	L	L08
135	Glyma.13G254700	444	Gm13:36,048,678..36,050,087	1	A	A05
136	Glyma.13G255800	462	Gm13:36,137,081..36,138,469	0	F	F03
137	Glyma.13G289000	461	Gm13:38,938,907..38,940,292	0	A	A06
138	Glyma.13G289100	468	Gm13:38,944,160..38,946,188	0	A	A06
139	Glyma.14G002500	460	Gm14:276,726..279,703	1	N	N01
140	Glyma.14G043600	491	Gm14:3,322,717..3,324,762	0	M	M02	UGT92G4 or UGT92G1/ Flavonoid glycosylation/ Yin et al. 2017 or Rehman et al. 2018
141	Glyma.14G043700	492	Gm14:3,325,888..3,327,935	0	M	M02
142	Glyma.14G043800	410	Gm14:3,329,698..3,331,556	3	M	M02
143	Glyma.14G054400	467	Gm14:4,338,860..4,340,664	0	B	B03
144	Glyma.14G175000	488	Gm14:43,225,518..43,228,703	1	G	G05
145	Glyma.14G175100	472	Gm14:43,233,091..43,235,209	1	G	G05
146	Glyma.14G175400	482	Gm14:43,313,129..43,315,451	1	G	G05
147	Glyma.14G175800	479	Gm14:43,430,716..43,433,444	1	G	G05
148	Glyma.14G192800	466	Gm14:45,733,692..45,735,387	0	E	E06
149	Glyma.14G198000	461	Gm14:46,334,117..46,336,863	1	J	J02
150	Glyma.14G198100	466	Gm14:46,337,677..46,340,654	2	J	J03
151	Glyma.14G198600	456	Gm14:46,360,801..46,362,778	1	J	J04
152	Glyma.15G032000	484	Gm15:2,576,328..2,578,528	0	M	M01	UGT92G1/ Flavonoid glycosylation/ Rehman et al. 2018
153	Glyma.15G051300	484	Gm15:4,032,576..4,034,552	1	G	G01
154	Glyma.15G051400	479	Gm15:4,035,140..4,043,645	1	A	A03
155	Glyma.15G054300	483	Gm15:4,266,638..4,269,703	1	G	G02
156	Glyma.15G054500	482	Gm15:4,274,887..4,276,923	1	G	G02
157	Glyma.15G058800	420	Gm15:4,541,857..4,543,232	1	F	F03
158	Glyma.15G221300	501	Gm15:39,951,868..39,954,192	1	D	D01
159	Glyma.15G234700	478	Gm15:44,130,360..44,138,312	1	G	G05
160	Glyma.16G033200	377	Gm16:3,135,514..3,136,874	3	A	A08
161	Glyma.16G033700	493	Gm16:3,162,563..3,164,829	1	D	D05	UGT73K5/ Triterpene glycosylation/ Sundaramoorthy et al. 2019
162	Glyma.16G158100	478	Gm16:31,847,328..31,849,823	1	L	L07
163	Glyma.16G175200	471	Gm16:33,654,666..33,656,275	0	E	E10	UGT88E14/ Isoflavone glycosylation/ Funaki et al. 2015
164	Glyma.16G175300	460	Gm16:33,667,521..33,669,150	0	E	E10	UGT88E13/ Functional unknown/ Funaki et al. 2015
165	Glyma.16G175400	473	Gm16:33,682,024..33,683,784	0	E	E10	UGT88E18/ Isoflavone glycosylation/ Funaki et al. 2015
166	Glyma.16G175500	474	Gm16:33,700,402..33,702,163	0	E	E10	UGT88E17/ Function unknown/ Funaki et al. 2015
167	Glyma.16G175600	474	Gm16:33,709,232..33,710,656	0	E	E10	UGT88E3/ Isoflavone glycosylation/ Noguchi et al. 2007
168	Glyma.16G175900	473	Gm16:33,725,875..33,727,942	0	E	E10	UGT88E16/ Flavonoid glycosylation/ Funaki et al. 2015
169	Glyma.16G176000	484	Gm16:33,732,712..33,735,090	0	E	E22
170	Glyma.16G212000	480	Gm16:37,055,038..37,056,543	0	E	E11
171	Glyma.17G019400	473	Gm17:1,456,365..1,458,076	0	D	D03
172	Glyma.17G019500	469	Gm17:1,460,625..1,462,034	0	D	D03
173	Glyma.17G019600	465	Gm17:1,470,065..1,471,500	1	D	D03
174	Glyma.17G166500	484	Gm17:15,209,217..15,211,013	0	L	L04
175	Glyma.18G003100	465	Gm18:262,058..263,950	1	L	L03
176	Glyma.18G148200	468	Gm18:25,388,778..25,390,588	0	A	A10
177	Glyma.18G148500	465	Gm18:25,653,852..25,655,611	0	A	A10
178	Glyma.18G208300	492	Gm18:49,309,878..49,311,755	0	D	D06
179	Glyma.18G208500	499	Gm18:49,327,546..49,329,613	0	D	D06
180	Glyma.18G208600	498	Gm18:49,333,194..49,334,690	0	D	D06
181	Glyma.18G247000	454	Gm18:53,433,846..53,444,848	1	L	L08
182	Glyma.18G265700	446	Gm18:55,026,144..55,028,979	1	I	I01
183	Glyma.18G265800	448	Gm18:55,035,928..55,038,615	1	I	I02
184	Glyma.18G265900	444	Gm18:55,040,041..55,042,737	1	I	I02
185	Glyma.18G266000	448	Gm18:55,045,033..55,047,026	1	I	I02
186	Glyma.18G266100	447	Gm18:55,052,591..55,056,489	2	I	I02
187	Glyma.18G274400	500	Gm18:55,685,304..55,688,588	2	D	D02
188	Glyma.19G025100	454	Gm19:3,135,354..3,137,311	1	L	L08
189	Glyma.19G025200	449	Gm19:3,154,999..3,157,050	1	L	L08
190	Glyma.19G029300	454	Gm19:3,647,595..3,650,393	1	I	I04
191	Glyma.19G029500	452	Gm19:3,669,589..3,673,886	1	I	I03
192	Glyma.19G029700	461	Gm19:3,708,611..3,710,562	1	I	I03
193	Glyma.19G035800	484	Gm19:4,822,240..4,824,451	1	G	G02
194	Glyma.19G036100	484	Gm19:4,887,531..4,889,808	1	G	G02
195	Glyma.19G102800	463	Gm19:35,089,528..35,091,792	1	E	E17
196	Glyma.19G136700	440	Gm19:39,804,025..39,807,164	1	O	O02
197	Glyma.19G187000	508	Gm19:44,569,958..44,571,763	0	D	D12	UGT73C20/ Flavonoid and isoflavone glycosylation/ Yin et al. 2017
198	Glyma.19G187100	483	Gm19:44,575,261..44,576,953	0	D	D04
199	Glyma.19G187400	485	Gm19:44,581,752..44,583,387	0	D	D04
200	Glyma.19G187500	493	Gm19:44,585,422..44,587,823	0	D	D13
201	Glyma.19G187600	435	Gm19:44,588,115..44,589,512	4	D	D14
202	Glyma.19G187700	459	Gm19:44,593,059..44,594,519	2	D	D11
203	Glyma.19G254500	480	Gm19:49,930,622..49,932,556	0	E	E14
204	Glyma.20G057500	482	Gm20:16,724,289..16,728,840	1	G	G03
205	Glyma.20G128100	480	Gm20:36,973,656..36,975,687	0	L	L01
206	Glyma.20G196000	462	Gm20:43,417,366..43,419,210	0	A	A01
207	Glyma.20G196200	394	Gm20:43,424,682..43,428,987	2	A	A01
208	Glyma.U001500	361	scaffold_111:27,559..28,866	2	F	F02
Excluded GmUGTs
No.	Gene Id	Protein Length (aa)					Exclusion criteria/ characteristics
1	Glyma.01G021900	301					Lacks 34-44 aa in PSPG compare to Glyma.01G021700 and other legumes
2	Glyma.01G033100	215					Less than 350 amino acid; PSPG present
3	Glyma.01G085400	398					Lacks 20-26, 37-44 aa in PSPG in compare to Glyma.13G056600 and other legumes
4	Glyma.02G104400	397					Lacks first 4 aa in PSPG in compare to Glyma.02G104300 and other legumes
5	Glyma.02G105200	233					Less than 350 amino acid; PSPG incomplete
6	Glyma.02G194600	208					Less than 350 amino acid; PSPG incomplete
7	Glyma.03G032600	129					Less than 350 amino acid; PSPG present
8	Glyma.03G091400	204					Less than 350 amino acid; PSPG incomplete
9	Glyma.03G103200	322					Modified PSPG - 28 amino acids added at the 39th amino acid position of PSPG in compare to orthologs in other legumes
10	Glyma.03G115900	207					Less than 350 amino acid; PSPG incomplete
11	Glyma.03G187100	287					Less than 350 amino acid; PSPG incomplete
12	Glyma.03G187300	392					Protein not start with Methionine; Incomplete PSPG
13	Glyma.05G055300	264					Less than 350 amino acid; PSPG present
14	Glyma.06G252600	336					Less than 350 amino acid; PSPG present
15	Glyma.07G067300	917					More than 600 amino acid; 2 PSPG Present
16	Glyma.08G338900	736					More than 600 amino acid; Protein not start with Methionine; 2 PSPG present
17	Glyma.09G246000	335					Less than 350 amino acid; PSPG present
18	Glyma.10G280300	259					Less than 350 amino acid; PSPG incomplete
19	Glyma.11G225500	392					Protein not start with Methionine; PSPG present
20	Glyma.12G149400	199					Less than 350 amino acid; PSPG incomplete
21	Glyma.13G051800	484					It shares 100% aa and CDS identity but different in intron length and some bases in 2 kb upstream/downstream region with Glyma.13G029500
22	Glyma.13G061400	149					Less than 350 amino acid; PSPG incomplete
23	Glyma.15G054400	276					Less than 350 amino acid; PSPG present
24	Glyma.16G033300	793					More than 600 amino acid; 1 PSPG and 1 incomplete PSPG present
25	Glyma.16G073800	271					Less than 350 amino acid; PSPG present
26	Glyma.17G065900	461					Lacks first 10 aa in PSPG in compare to Glyma.13G094300 and other legumes
27	Glyma.18G016100	384					Protein not start with Methionine; PSPG present
28	Glyma.18G057800	174					Less than 350 amino acid; PSPG present
29	Glyma.18G144800	263					Less than 350 amino acid; PSPG incomplete
30	Glyma.18G247100	342					Less than 350 amino acid; Protein not start with Methionine; PSPG present
31	Glyma.19G028000	261					Less than 350 amino acid; PSPG present
32	Glyma.19G029600	429					2 PSPG present
33	Glyma.20G109300	324					Less than 350 amino acid; PSPG present
34	Glyma.20G196300	126					Less than 350 amino acid; PSPG present
Refernces
Brazier-Hicks M, et al. 2007. Characterization and engineering of the bifunctional N- and O-glucosyltransferase involved in xenobiotic metabolism in plants. Proc Natl Acad Sci USA. 104:20238–20243.
Di et al. 2015. Linkage mapping, molecular cloning and functional analysis of soybean gene Fg3 encoding flavonol 3-O-glucoside/galactoside (1→2) glucosyltransferase. BMC Plant Biol. 15:126.
Funaki et al. 2015. Identification of a highly specific isoflavone 7-O-glucosyltransferase in the soybean (Glycine max (L.) Merr.). Plant Cell Physiol. 56(8):1512–1520.
Hirade Y, et al. 2015. Identification and functional analysis of 2-hydroxyflavnone C-glucosyltransferase in soybean (Glycine max). FEBS Letters 589:1778–1786.
Kovinich N, Saleem A, Arnason JT, Miki B. 2010. Functional characterization of UDP-glucose:flavonoid 3-O-glucosyltransferase from the seed coat of black soybean (Glycine max (L.) Merr.). Phytochemistry 71:1253–1263.
Kovinich N, Saleem A, Arnason JT, Miki B. 2011. Combined analysis of transcriptome and metabolite data reveals extensive differences between black and brown nearly-isogenic soybean (Glycine max) seed coats enabling the identification of pigment isogenes. BMC Genomics 12:381.
Louveau T, et al. 2019. Analysis of two new arabinosyltransferases belonging to the carbohydrate-active enzyme (CAZY) glycosyl transferase family 1 provides insights into disease resistance and sugar donor specificity. Plant Cell DOI: 10.1105/tpc.18.00641.
Noguchi A, et al. 2007. A UDP-Glucose:isoflavones 7-O-glucosyltransferase from the roots of soybean (Glycine max) seedlings. J of Biol Chem. 282:23581–23590.
Rodas FR, et al. 2014. Linkage mapping, molecular cloning and functional analysis of soybean gene Fg2 encoding flavonol 3-O-glucoside (1→6) rhamnosyltransferase. Plant Mol Biol. 84:287–300.
Rehman et al. 2018. Molecular elucidation of two novel seed specific flavonoid glycosyltransferases in soybean. J Plant Biol. 61:320–329.
Sayama T, et al. 2012. The Sg-1 glycosyltransferase locus regulates structural diversity of triterpenoid saponins of soybean. The Plant Cell 24:2123–2138.
Shibuya M, Nishimura K, Yasuyama N, Ebizuka Y. 2010. Identification and characterization of glycosyltransferases involved in the biosynthesis of soyasaponin I in Glycine max. FEBS Letters 584:2258–2264.
Sundaramoorthy et al. 2019. Biosynthesis of DDMP saponins in soybean is regulated by a distinct UDP-glycosyltransferase. DOI: 10.1111/nph.15588.
Takagi K, et al. 2018. Genetic and functional characterization of Sg-4 glycosyltransferase involved in the formation of sugar chain structure at the C-3 position of soybean saponins. Phytochemistry 156:96–105.
Yano R, et al. 2018. Isolation and characterization of the soybean Sg-3 gene that is involved in genetic variation in sugar chain composition at the C-3 position in soyasaponins. Plant Cell Physiol. 59:792–805.
Yin Q, et al. 2017. Genome-wide identification and functional characterization of UDP-glucosyltransferase genes involved in flavonoid biosynthesis in Glycine max. Plant Cell Physiol. 58:1558–1572.

## Sheet: Table S3
Table S3. Characteristics of UGT family in Phaseolus vulgaris
Selected PvUGTs
No.	Gene Id	Protein Length (aa)	Chromosomal Position	No. of Introns	Phylogenetic Group	Other Names/ Functions/ References
1	Phvul.001G182100.1	498	Chr01:44034534..44037325	0	D
2	Phvul.001G182200.1	499	Chr01:44046277..44048797	0	D
3	Phvul.001G182300.1	486	Chr01:44051240..44053473	0	D
4	Phvul.001G182400.1	489	Chr01:44055577..44058235	0	D
5	Phvul.001G182500.1	490	Chr01:44059975..44062349	0	D
6	Phvul.001G182600.1	488	Chr01:44065240..44067292	0	D
7	Phvul.001G182700.1	488	Chr01:44069452..44071504	0	D
8	Phvul.001G182800.1	501	Chr01:44074689..44077308	0	D
9	Phvul.001G182900.1	489	Chr01:44078747..44082602	0	D
10	Phvul.001G183000.1	486	Chr01:44087112..44089156	0	D
11	Phvul.001G238800.1	460	Chr01:49211622..49216516	1	H
12	Phvul.001G238900.1	466	Chr01:49218919..49222605	1	H
13	Phvul.001G265400.2	471	Chr01:51138962..51141553	1	L
14	Phvul.002G016400.1	495	Chr02:1756910..1758993	0	D
15	Phvul.002G016500.1	496	Chr02:1765919..1768005	0	D
16	Phvul.002G026900.1	481	Chr02:2819082..2821603	0	E
17	Phvul.002G054100.1	475	Chr02:4918233..4920697	0	D
18	Phvul.002G075200.1	465	Chr02:11381025..11384294	1	L
19	Phvul.002G093300.1	472	Chr02:17205498..17207773	0	D
20	Phvul.002G096500.1	474	Chr02:18881153..18883582	0	E
21	Phvul.002G132100.1	486	Chr02:27610061..27612390	0	R
22	Phvul.002G145900.1	484	Chr02:29490482..29493244	1	P
23	Phvul.002G146100.1	482	Chr02:29559223..29561978	1	P
24	Phvul.002G146200.1	482	Chr02:29582735..29585826	1	P
25	Phvul.002G214300.1	445	Chr02:38296006..38298502	0	F
26	Phvul.002G214400.1	449	Chr02:38309825..38311714	0	F
27	Phvul.002G214500.1	448	Chr02:38315497..38317906	0	F
28	Phvul.002G247700.1	459	Chr02:41996971..42000532	1	L
29	Phvul.003G021900.1	476	Chr03:2080912..2082914	0	E
30	Phvul.003G036900.1	464	Chr03:3861235..3863812	0	B
31	Phvul.003G046900.1	478	Chr03:5799111..5801121	0	D
32	Phvul.003G047000.1	461	Chr03:5808367..5810306	0	D
33	Phvul.003G047100.1	474	Chr03:5814273..5816637	0	D
34	Phvul.003G047200.2	401	Chr03:5825735..5827829	0	D
35	Phvul.003G097400.1	471	Chr03:26032345..26038896	0	D
36	Phvul.003G097300.1	488	Chr03:26188857..26191222	0	D
37	Phvul.003G097200.1	473	Chr03:26262543..26264532	0	D
38	Phvul.003G148300.1	490	Chr03:35889850..35893314	1	F
39	Phvul.003G239700.1	477	Chr03:47384740..47387106	0	L
40	Phvul.003G288100.1	469	Chr03:52567035..52569426	0	A
41	Phvul.003G288200.1	465	Chr03:52594095..52596257	0	A
42	Phvul.004G024500.1	462	Chr04:2790003..2792305	1	L
43	Phvul.004G029500.1	458	Chr04:3503262..3505865	1	L
44	Phvul.004G030400.1	458	Chr04:3613008..3615541	1	L
45	Phvul.004G031000.1	456	Chr04:3734330..3736729	1	L
46	Phvul.004G031100.1	458	Chr04:3737975..3741325	1	L
47	Phvul.004G035300.1	451	Chr04:4118487..4121566	1	I
48	Phvul.004G035500.1	452	Chr04:4135841..4138500	1	I
49	Phvul.004G035600.1	452	Chr04:4146481..4151528	1	I
50	Phvul.004G035700.1	458	Chr04:4165786..4168185	1	I
51	Phvul.004G035800.1	458	Chr04:4191250..4193666	1	I
52	Phvul.004G035900.1	462	Chr04:4195912..4198844	1	I
53	Phvul.004G036000.1	462	Chr04:4215530..4218135	1	I
54	Phvul.004G036100.1	461	Chr04:4225244..4227455	1	I
55	Phvul.004G037000.1	462	Chr04:4286885..4289290	1	I
56	Phvul.004G037100.1	461	Chr04:4295433..4298366	1	I
57	Phvul.004G041000.2	384	Chr04:4853047..4855176	0	E
58	Phvul.004G042900.1	478	Chr04:5102752..5105670	1	G
59	Phvul.004G043000.1	398	Chr04:5106812..5109157	2	G
60	Phvul.004G043100.1	400	Chr04:5111406..5113735	1	G
61	Phvul.004G043200.1	484	Chr04:5116027..5118651	1	G
62	Phvul.004G043300.1	530	Chr04:5124249..5126879	2	G
63	Phvul.004G043400.1	484	Chr04:5141786..5144416	1	G
64	Phvul.004G043500.1	457	Chr04:5148299..5151062	3	G
65	Phvul.004G086500.1	460	Chr04:28139714..28142648	1	L
66	Phvul.004G104200.1	470	Chr04:32639641..32641794	0	E
67	Phvul.004G104100.1	474	Chr04:32708078..32710441	0	E
68	Phvul.004G103900.1	474	Chr04:32818003..32820227	0	E
69	Phvul.004G137900.2	480	Chr04:43726053..43728929	0	E
70	Phvul.004G138200.1	431	Chr04:43744081..43746298	0	E
71	Phvul.004G138400.2	478	Chr04:43770477..43772827	0	E
72	Phvul.004G138450.1	429	Chr04:43784139..43786442	0	E
73	Phvul.005G005400.1	356	Chr05:434058..443288	1	E
74	Phvul.005G005500.1	476	Chr05:444900..448091	1	E
75	Phvul.005G005600.1	477	Chr05:450345..458633	1	E
76	Phvul.005G093300.1	475	Chr05:28984829..28987094	0	A
77	Phvul.005G093500.1	464	Chr05:29212324..29223438	1	A
78	Phvul.005G093600.1	458	Chr05:29234646..29236775	0	A
79	Phvul.006G017600.1	457	Chr06:4689605..4697088	1	G
80	Phvul.006G017500.1	482	Chr06:4803669..4806942	1	G
81	Phvul.006G017400.1	481	Chr06:8196110..8202975	1	G
82	Phvul.006G111400.1	483	Chr06:22044595..22047679	0	E
83	Phvul.006G201100.1	455	Chr06:29763348..29765683	0	F
84	Phvul.006G205500.1	490	Chr06:30056159..30058714	1	G
85	Phvul.006G205600.1	491	Chr06:30059566..30062701	1	G
86	Phvul.006G205700.1	486	Chr06:30064477..30067445	1	G
87	Phvul.006G208300.1	478	Chr06:30286260..30288270	0	A
88	Phvul.006G208400.1	474	Chr06:30289661..30292095	0	A
89	Phvul.006G208500.1	476	Chr06:30293370..30295567	0	A
90	Phvul.007G020600.1	500	Chr07:1442436..1445355	1	D
91	Phvul.007G020700.1	500	Chr07:1450821..1453165	0	D
92	Phvul.007G020800.1	494	Chr07:1456838..1459435	1	D
93	Phvul.007G039200.1	480	Chr07:3207817..3209837	0	L
94	Phvul.007G039300.1	486	Chr07:3216751..3219088	0	L
95	Phvul.007G039400.1	474	Chr07:3225141..3227135	0	L
96	Phvul.007G039500.1	474	Chr07:3238496..3240678	0	L
97	Phvul.007G039600.1	474	Chr07:3245308..3247562	0	L
98	Phvul.007G048100.1	447	Chr07:3945896..3953763	2	C
99	Phvul.007G135800.1	462	Chr07:21378449..21380736	0	A
100	Phvul.007G152800.1	491	Chr07:25837059..25839766	0	D
101	Phvul.007G251000.1	454	Chr07:37322328..37324238	0	O	UGT93A1/ Zeatin O-xylosyltransferase/ Martin et al. 1999
102	Phvul.007G251100.1	462	Chr07:37328869..37330813	0	O
103	Phvul.007G251200.1	461	Chr07:37334689..37337039	0	O
104	Phvul.007G251300.1	467	Chr07:37338452..37340417	0	O
105	Phvul.008G026100.1	494	Chr08:2147901..2151303	0	D
106	Phvul.008G034000.1	442	Chr08:2774873..2777642	1	I
107	Phvul.008G034100.1	445	Chr08:2793104..2795698	1	I
108	Phvul.008G034200.2	399	Chr08:2798474..2801253	1	I
109	Phvul.008G034300.1	446	Chr08:2816322..2821033	1	I
110	Phvul.008G035800.1	445	Chr08:2908439..2911308	1	I
111	Phvul.008G090500.1	502	Chr08:9086958..9089070	0	D
112	Phvul.008G090600.1	493	Chr08:9090143..9092216	0	D
113	Phvul.008G090700.1	461	Chr08:9094943..9096939	1	D
114	Phvul.008G090900.1	353	Chr08:9122172..9124129	3	D
115	Phvul.008G103900.1	464	Chr08:11325451..11328249	0	O
116	Phvul.008G130100.2	472	Chr08:21113351..21116407	1	D
117	Phvul.008G140800.1	464	Chr08:24523545..24525785	0	E
118	Phvul.008G140700.1	468	Chr08:24558998..24560966	0	E
119	Phvul.008G140600.1	481	Chr08:24583532..24585555	0	E
120	Phvul.008G140500.1	433	Chr08:24595712..24598034	0	E
121	Phvul.008G151900.1	462	Chr08:25510386..25512645	0	C
122	Phvul.008G158106.1	484	Chr08:38796075..38798111	0	O
123	Phvul.008G174700.1	491	Chr08:49306015..49308708	1	G
124	Phvul.008G175300.1	484	Chr08:49412903..49416032	1	G
125	Phvul.008G175500.1	484	Chr08:49528136..49531626	1	G
126	Phvul.008G175600.1	479	Chr08:49561755..49566382	1	G
127	Phvul.008G208400.1	491	Chr08:55599519..55601584	0	M
128	Phvul.008G208500.1	493	Chr08:55602275..55604348	0	M
129	Phvul.008G208600.1	493	Chr08:55619591..55622000	0	M
130	Phvul.008G256600.1	457	Chr08:60400590..60405924	1	J
131	Phvul.008G256800.1	462	Chr08:60414940..60426875	1	J
132	Phvul.008G257200.1	459	Chr08:60446445..60449187	1	J
133	Phvul.008G262000.1	468	Chr08:60891451..60893419	0	E
134	Phvul.008G262100.1	484	Chr08:60894303..60896339	0	E
135	Phvul.008G290200.1	463	Chr08:62813226..62815173	0	E
136	Phvul.008G290300.1	463	Chr08:62817365..62819312	0	E
137	Phvul.008G291000.1	472	Chr08:62850198..62854242	1	N
138	Phvul.009G115200.1	452	Chr09:17778280..17781569	1	L
139	Phvul.009G120600.1	480	Chr09:18408067..18410521	0	E
140	Phvul.009G218800.1	467	Chr09:33070703..33076000	0	E
141	Phvul.010G009000.2	505	Chr10:1281863..1288633	2	P
142	Phvul.010G001300.1	484	Chr10:1288981..1294809	1	P
143	Phvul.010G036800.1	438	Chr10:5413537..5415762	0	A
144	Phvul.010G036900.1	437	Chr10:5428258..5430288	0	A
145	Phvul.010G037000.1	438	Chr10:5435724..5437761	0	A
146	Phvul.010G037600.1	441	Chr10:5489117..5490972	0	A
147	Phvul.010G042200.1	465	Chr10:6414122..6416443	0	E
148	Phvul.010G042300.1	473	Chr10:6423355..6425344	0	E
149	Phvul.010G042400.1	472	Chr10:6438317..6440303	0	E
150	Phvul.010G042500.1	473	Chr10:6450387..6452376	0	E
151	Phvul.010G042600.1	478	Chr10:6469343..6471643	0	E
152	Phvul.010G053500.1	452	Chr10:8219460..8222007	1	E
153	Phvul.010G053700.1	482	Chr10:8262988..8265411	0	E
154	Phvul.010G071900.1	485	Chr10:32257323..32260310	1	E
155	Phvul.010G101600.1	474	Chr10:37068297..37071062	0	D
156	Phvul.010G101800.1	474	Chr10:37085294..37087742	0	D
157	Phvul.011G060300.1	480	Chr11:5410793..5413586	1	H
158	Phvul.011G115700.1	457	Chr11:18074298..18077908	1	A
159	Phvul.011G136700.1	452	Chr11:31024599..31026902	0	A
160	Phvul.011G128700.1	457	Chr11:32075981..32079902	1	A
161	Phvul.011G136400.1	461	Chr11:33531238..33533821	0	A
162	Phvul.011G138500.1	448	Chr11:35213215..35215099	0	A
163	Phvul.011G138600.1	466	Chr11:35268782..35271093	0	A
164	Phvul.011G151100.1	451	Chr11:42775746..42778413	1	B
165	Phvul.011G151200.1	466	Chr11:42823804..42826380	0	B
166	Phvul.011G158500.1	480	Chr11:45150843..45154285	1	G
167	Phvul.011G184600.1	457	Chr11:49827851..49831078	1	L
168	Phvul.L011543.1	481	scaffold_15:803795..806165	0	M
Excluded PvUGTs
No.	Gene Id	Protein Length (aa)				Exclusion criteria/ characteristics
1	Phvul.002G094950.1	472				It shares 100% aa identity to Phvul.002G093300.1
2	Phvul.004G043600.1	411			G	Protein not start with Methionine; PSPG present
3	Phvul.008G090832.1	286				Less than 350 amino acid; PSPG present
4	Phvul.008G131100.2	472				It shares 100% aa identity to Phvul.008G130100.2
5	Phvul.009G174200.1	119				Less than 350 amino acid; PSPG incomplete
Refernces
Martin RC, Mok MC, Mok DWS. 1999. A gene encoding the cytokinin enzyme Zeatin O-xylosyltransferase of Phaseolus vulgaris. Plant Physiol. 120:553–557.

## Sheet: Table S4
Table S4. Characteristics of UGTs in Lotus japonicus
Selected LjUGTs
No.	Gene Id	Protein Length (aa)	Chromosomal Position	No. of Introns	Phylogenetic Group	Other Names/ Functions/ References
1	Lj1g3v0013440.1	491	chr1:151,553..156,083	0	D
2	Lj1g3v0116690.1	487	chr1:1,463,761..1,465,492	0	D
3	Lj1g3v2416590.1	498	chr1:28,345,657..28,348,421	0	D
4	Lj1g3v2896080.1	450	chr1:32,622,250..32,624,468	1	L
5	Lj1g3v2896230.1	475	chr1:32,677,104..32,681,191	1	L
6	Lj1g3v3020980.1	440	chr1:34,265,479..34,267,789	1	I
7	Lj1g3v3021160.1	446	chr1:34,296,904..34,299,337	1	I
8	Lj1g3v4238000.1	503	chr1:50,011,488..50,013,561	0	O
9	Lj1g3v4690420.1	500	chr1:55,517,054..55,518,790	0	D
10	Lj1g3v4690450.1	475	chr1:55,525,055..55,526,935	0	D
11	Lj1g3v4690460.1	425	chr1:55,528,748..55,530,348	1	D
12	Lj1g3v4691500.1	490	chr1:55,541,423..55,545,557	0	D
13	Lj1g3v5034560.1	481	chr1:61,436,346..61,438,225	0	E	UGT72B4/ Unknown function/ Yin et al. 2017
14	Lj2g3v1192870.1	481	chr2:18,785,040..18,787,322	1	G
15	Lj2g3v1203480.1	461	chr2:19,384,530..19,388,145	0	B
16	Lj2g3v1371330.1	385	chr2:21,592,737..21,594,573	1	L
17	Lj2g3v1455170.1	486	chr2:22,984,553..22,987,182	1	P
18	Lj2g3v1903270.1	415	chr2:28,225,742..28,230,386	1	D
19	Lj2g3v2246160.1	469	chr2:33,065,006..33,066,935	0	E
20	Lj2g3v2677980.1	460	chr2:36,072,118..36,075,063	1	H
21	Lj2g3v3341900.1	468	chr2:42,905,258..42,907,596	1	N
22	Lj3g3v0428930.1	458	chr3:4,137,209..4,138,667	1	A
23	Lj3g3v0429540.1	471	chr3:4,378,230..4,379,654	0	E	UGT72V2/ Flavonoid and isoflavone glycosylation/ Yin et al. 2017
24	Lj3g3v0429610.1	470	chr3:4,396,396..4,398,274	0	E	UGT72V3/ Unknown function/ Yin et al. 2017
25	Lj3g3v0754960.1	469	chr3:8,667,929..8,670,130	1	G
26	Lj3g3v1528070.1	459	chr3:19,613,242..19,616,157	0	A
27	Lj3g3v1528100.1	469	chr3:19,618,560..19,620,346	0	A
28	Lj3g3v1729050.1	484	chr3:21,758,087..21,760,245	0	M
29	Lj3g3v2427430.1	470	chr3:29,980,596..29,982,547	0	E
30	Lj3g3v3776600.1	477	chr3:45,605,043..45,607,501	0	D	UGT73K6/ Triterpene glycosylation/ Krishnamurthy et al. 2019
31	Lj4g3v0337970.1	490	chr4:4,245,765..4,247,617	0	A
32	Lj4g3v0338060.1	477	chr4:4,261,198..4,263,441	0	A
33	Lj4g3v0620410.1	474	chr4:9,625,939..9,628,528	0	D
34	Lj4g3v0620420.1	472	chr4:9,628,913..9,630,987	1	D
35	Lj4g3v0620520.1	486	chr4:9,663,022..9,665,012	0	D
36	Lj4g3v2058340.1	447	chr4:28,543,362..28,547,647	1	F
37	Lj4g3v2376170.1	496	chr4:32,902,600..32,904,682	0	D
38	Lj4g3v2376180.1	481	chr4:32,902,758..32,919,740	1	D
39	Lj4g3v2376190.1	466	chr4:32,917,819..32,919,740	0	D
40	Lj4g3v2376260.1	472	chr4:32,943,540..32,945,914	0	D
41	Lj4g3v2376300.1	456	chr4:32,950,017..32,951,456	0	D
42	Lj4g3v2578220.1	457	chr4:34,594,080..34,596,152	0	L
43	Lj4g3v2679630.1	466	chr4:36,153,809..36,155,536	1	L
44	Lj5g3v0681030.1	471	chr5:9,984,868..9,986,361	0	D
45	Lj5g3v0681080.1	484	chr5:10,013,824..10,016,998	0	D
46	Lj5g3v0681090.1	498	chr5:10,020,107..10,021,901	0	D
47	Lj5g3v0681100.1	471	chr5:10,024,676..10,026,091	0	D
48	Lj5g3v0681120.2	426	chr5:10,030,810..10,032,310	1	D
49	Lj5g3v0780820.1	478	chr5:11,351,059..11,360,417	0	E	UGT72AE1/ Unknown function/ Yin et al. 2017
50	Lj5g3v0875860.1	477	chr5:12,878,710..12,880,541	0	O
51	Lj5g3v0877180.1	473	chr5:12,994,242..12,996,185	0	O
52	Lj5g3v0878370.1	473	chr5:13,046,497..13,047,918	0	O
53	Lj5g3v2112290.1	479	chr5:30,353,148..30,355,906	0	L
54	Lj5g3v2112320.1	490	chr5:30,363,785..30,380,592	1	L
55	Lj6g3v0672150.2	467	chr6:6,663,487..6,668,340	1	E
56	Lj6g3v0672160.1	467	chr6:6,663,487..6,665,211	0	E
57	Lj6g3v0672170.1	489	chr6:6,680,089..6,682,122	0	E
58	Lj6g3v1603970.1	492	chr6:18,066,806..18,068,412	0	R
59	Lj6g3v1753070.1	481	chr6:19,707,562..19,709,605	0	D
60	Lj6g3v1985690.1	469	chr6:23,084,740..23,086,862	0	E	UGT72AF1/ Flavonoid and isoflavone glycosylation/ Yin et al. 2017
61	Lj6g3v2006380.1	447	chr6:23,480,720..23,482,090	0	A
62	Lj6g3v2192300.1	454	chr6:25,313,020..25,315,018	0	F
63	Lj0g3v0006839.1	458	chr0:2,623,243..2,625,571	1	L
64	Lj0g3v0011269.1	475	chr0:4,392,616..4,394,287	0	O
65	Lj0g3v0067039.1	505	chr0:23,709,553..23,711,493	0	D
66	Lj0g3v0088989.1	401	chr0:36,443,874..36,448,074	0	E
67	Lj0g3v0095449.1	374	chr0:40,187,675..40,189,045	0	B
68	Lj0g3v0102849.1	475	chr0:43,770,832..43,778,666	1	G
69	Lj0g3v0109409.1	435	chr0:47,377,486..47,379,242	0	B
70	Lj0g3v0110479.1	467	chr0:47,889,197..47,891,062	0	E
71	Lj0g3v0118899.1	445	chr0:52,567,895..52,571,597	1	G
72	Lj0g3v0121779.1	461	chr0:54,362,934..54,364,319	0	A
73	Lj0g3v0124399.1	459	chr0:55,883,203..55,885,981	1	L
74	Lj0g3v0125139.1	484	chr0:56,167,999..56,169,667	1	G
75	Lj0g3v0128059.1	487	chr0:57,812,373..57,815,670	0	E
76	Lj0g3v0128489.1	467	chr0:58,035,546..58,038,447	0	E
77	Lj0g3v0131399.1	439	chr0:59,771,447..59,772,893	1	G
78	Lj0g3v0136929.1	439	chr0:62,867,446..62,868,862	1	E
79	Lj0g3v0140509.1	484	chr0:64,555,533..64,557,428	1	G
80	Lj0g3v0150839.1	472	chr0:70,244,037..70,245,495	0	A
81	Lj0g3v0168699.1	356	chr0:80,557,343..80,558,686	0	E
82	Lj0g3v0172459.1	432	chr0:82,867,969..82,869,351	0	O
83	Lj0g3v0193249.1	481	chr0:94,446,198..94,450,694	1	G
84	Lj0g3v0214389.1	469	chr0:108,609,119..108,611,015	0	E	UGT72Z2/ Flavonoid glycosylation/ Yin et al. 2017
85	Lj0g3v0236039.1	459	chr0:122,324,819..122,326,346	0	D
86	Lj0g3v0272789.1	353	chr0:141,359,157..141,362,044	1	E
87	Lj0g3v0278389.2	450	chr0:144,553,093..144,555,195	1	J
88	Lj0g3v0282979.1	539	chr0:146,668,432..146,670,537	0	E
89	Lj0g3v0286789.1	491	chr0:149,049,370..149,051,141	0	L
90	Lj0g3v0292239.1	472	chr0:151,685,424..151,687,418	0	E
91	Lj0g3v0297549.1	487	chr0:154,673,189..154,675,211	1	G
92	Lj0g3v0304689.1	413	chr0:158,696,599..158,700,162	3	E	UGT72AH1/ Flavonoid glycosylation/ Yin et al. 2017
93	Lj0g3v0333449.1	537	chr0:174,487,766..174,489,791	0	E
94	Lj0g3v0361719.1	511	chr0:190,567,305..190,569,362	0	A
Excluded LjUGTs
No.	Gene Id	Protein Length (aa)				Exclusion criteria/ characteristics
1	Lj1g3v0117770.1	487				It shows 100% aa identity with Lj1g3v0116690.1
2	Lj1g3v0579600.1	360				Incomplete PSPG
3	Lj1g3v0806430.1	225				Less than 350 amino acid; PSPG present
4	Lj1g3v2896070.1	233				Less than 350 amino acid; PSPG present
5	Lj1g3v2896140.1	232				Less than 350 amino acid; PSPG present
6	Lj1g3v2896110.1	342				Less than 350 amino acid; PSPG absent
7	Lj1g3v3318550.1	289				Less than 350 amino acid; PSPG present
8	Lj2g3v0604440.1	208				Less than 350 amino acid; PSPG incomplete
9	Lj2g3v1079490.1	77				Less than 350 amino acid; PSPG incomplete
10	Lj2g3v1079620.1	254				Less than 350 amino acid; PSPG present
11	Lj2g3v1203470.1	381				It shares 100% aa and CDS identity with Lj2g3v1203480.1
12	Lj2g3v1802060.1	294				Less than 350 amino acid; PSPG present
13	Lj2g3v2352620.1	233				Less than 350 amino acid; PSPG present
14	Lj2g3v3129080.1	174				Less than 350 amino acid; PSPG absent
15	Lj3g3v0618100.1	168				Less than 350 amino acid; PSPG present
16	Lj3g3v0754970.1	331				Less than 350 amino acid; PSPG present
17	Lj3g3v1528060.1	459				It shares 100% aa and CDS identity with Lj3g3v1528070.1
18	Lj4g3v0337960.1	176				Less than 350 amino acid; PSPG present
19	Lj4g3v0338040.1	230				Less than 350 amino acid; PSPG present
20	Lj4g3v0620440.1	350				PSPG absent
21	Lj4g3v1514840.1	270				Less than 350 amino acid; PSPG present
22	Lj4g3v2578240.1	172				Less than 350 amino acid; PSPG present
23	Lj5g3v0681070.1	484				It shares 100% aa and CDS identity with Lj5g3v0681080.1
24	Lj5g3v0878210.1	243				Less than 350 amino acid; PSPG absent
25	Lj5g3v0878260.1	99				Less than 350 amino acid; PSPG present
26	Lj5g3v0878310.1	287				Less than 350 amino acid; PSPG present
27	Lj6g3v1126240.1	214				Less than 350 amino acid; PSPG present
28	Lj6g3v1995700.1	214				Less than 350 amino acid; PSPG present
29	Lj6g3v2218820.1	477				It shares 100% aa , CDS and 2 Kb up-/down-stream regions identity with Lj4g3v0338060.1
30	Lj6g3v2218850.1	203				Less than 350 amino acid; PSPG present
31	Lj6g3v2218900.1	490				It shares 100% aa , CDS and 2 Kb up-/down-stream regions identity with Lj4g3v0337970.1
32	Lj0g3v0011229.1	243				Less than 350 amino acid; PSPG absent
33	Lj0g3v0011279.1	133				Less than 350 amino acid; PSPG present
34	Lj0g3v0011359.1	287				Less than 350 amino acid; PSPG present
35	Lj0g3v0011369.1	99				Less than 350 amino acid; PSPG present
36	Lj0g3v0011429.1	473				It shows 100% aa identity with Lj5g3v0878370.1
37	Lj0g3v0037029.1	210				Less than 350 amino acid; PSPG present
38	Lj0g3v0042069.1	262				Less than 350 amino acid; PSPG present
39	Lj0g3v0086839.1	201				Less than 350 amino acid; PSPG present
40	Lj0g3v0097059.1	386				Lacks 25-42 aa in PSPG compare to Lj0g3v0227149 and other legumes
41	Lj0g3v0121639.1	288				Less than 350 amino acid; PSPG present
42	Lj0g3v0125149.1	370				Incomplete PSPG
43	Lj0g3v0128739.1	265				Less than 350 amino acid; PSPG incomplete
44	Lj0g3v0129739.1	403				Lacks 29-44 compare to Lj0g3v0150839.1 and other legumes
45	Lj0g3v0137049.1	445				Lacks first 6 aa in PSPG compare to Lj2g3v2246160 and other legumes
46	Lj0g3v0139239.1	146				Less than 350 amino acid; PSPG present
47	Lj0g3v0149629.1	236				Less than 350 amino acid; PSPG present
48	Lj0g3v0149639.1	109				Less than 350 amino acid; PSPG present
49	Lj0g3v0158089.1	168				Less than 350 amino acid; PSPG present
50	Lj0g3v0158139.1	240				Less than 350 amino acid; PSPG present
51	Lj0g3v0171009.1	438				Lacks first 9 aa in PSPG in compare to other legumes
52	Lj0g3v0209949.1	90				Less than 350 amino acid; PSPG absent
53	Lj0g3v0219149.1	244				Less than 350 amino acid; PSPG present
54	Lj0g3v0227149.1	303				Less than 350 amino acid; PSPG present
55	Lj0g3v0253129.1	175				Less than 350 amino acid; PSPG present
56	Lj0g3v0253139.1	175				Less than 350 amino acid; PSPG present
57	Lj0g3v0278379.1	198				Less than 350 amino acid; PSPG present
58	Lj0g3v0278409.1	170				Less than 350 amino acid; PSPG incomplete
59	Lj0g3v0294929.1	458				It shares 100% aa and CDS identity with Lj0g3v0006839.1
60	Lj0g3v0302629.1	168				Less than 350 amino acid; PSPG present
61	Lj0g3v0302699.1	125				Less than 350 amino acid; PSPG incomplete
62	Lj0g3v0329099.1	168				Less than 350 amino acid; PSPG present
63	Lj0g3v0361729.1	439				Lacks first 9 aa in PSPG in compare to other legumes
64	Lj0g3v0364289.1	460				99.9% aa identity; Just one ntd differed from the CDS of Lj2g3v2677980.1
References
Yin Q, et al. 2017b. Involvement of three putative glucosyltransferases from the UGT72 family in flavonol glucoside/rhamnoside biosynthesis in Lotus japonicus seeds. J Exp Bot. 68(3):597–612.
Krishnamurthy et al. 2019. Unpublished data

## Sheet: Table S5
Table S5. Characteristics of UGTs in Trifolium pratense
Selected TpUGTs
No.	Gene Id	Protein Length (aa)	Chromosomal Position	No. of Introns	Phylogenetic Group	Other Names/ Functions/ References
1	Tp57577_TGAC_v2_mRNA3333	479	Not assigned	0	L
2	Tp57577_TGAC_v2_mRNA3357	355	Not assigned	0	L
3	Tp57577_TGAC_v2_mRNA3375	481	Not assigned	0	L
4	Tp57577_TGAC_v2_mRNA3385	481	Not assigned	0	L
5	Tp57577_TGAC_v2_mRNA3875	470	Not assigned	0	E
6	Tp57577_TGAC_v2_mRNA4938	495	Not assigned	0	D
7	Tp57577_TGAC_v2_mRNA6433	447	Not assigned	0	O
8	Tp57577_TGAC_v2_mRNA6677	393	Not assigned	2	D
9	Tp57577_TGAC_v2_mRNA7039	458	Not assigned	1	L
10	Tp57577_TGAC_v2_mRNA7147	489	Not assigned	0	M
11	Tp57577_TGAC_v2_mRNA7920	425	Not assigned	0	E
12	Tp57577_TGAC_v2_mRNA8981	516	Not assigned	1	D
13	Tp57577_TGAC_v2_mRNA8982	497	Not assigned	0	D
14	Tp57577_TGAC_v2_mRNA8989	512	Not assigned	0	D
15	Tp57577_TGAC_v2_mRNA8992	507	Not assigned	0	D
16	Tp57577_TGAC_v2_mRNA8994	485	Not assigned	0	D
17	Tp57577_TGAC_v2_mRNA8998	523	Not assigned	0	D
18	Tp57577_TGAC_v2_mRNA8999	521	Not assigned	0	D
19	Tp57577_TGAC_v2_mRNA9000	537	Not assigned	0	D
20	Tp57577_TGAC_v2_mRNA9072	478	Not assigned	0	E
21	Tp57577_TGAC_v2_mRNA9074	479	Not assigned	0	E
22	Tp57577_TGAC_v2_mRNA9077	430	Not assigned	0	E
23	Tp57577_TGAC_v2_mRNA9078	520	Not assigned	2	E
24	Tp57577_TGAC_v2_mRNA9083	475	Not assigned	0	E
25	Tp57577_TGAC_v2_mRNA9085	478	Not assigned	0	E
26	Tp57577_TGAC_v2_mRNA9090	421	Not assigned	1	E
27	Tp57577_TGAC_v2_mRNA9091	477	Not assigned	0	E
28	Tp57577_TGAC_v2_mRNA9224	474	Not assigned	0	E
29	Tp57577_TGAC_v2_mRNA9817	455	Not assigned	0	F
30	Tp57577_TGAC_v2_mRNA9912	486	Not assigned	1	G
31	Tp57577_TGAC_v2_mRNA10358	485	Not assigned	1	G
32	Tp57577_TGAC_v2_mRNA11597	476	Not assigned	0	E
33	Tp57577_TGAC_v2_mRNA12040	454	Not assigned	0	A
34	Tp57577_TGAC_v2_mRNA12222	464	Not assigned	0	L
35	Tp57577_TGAC_v2_mRNA12241	448	Not assigned	1	L
36	Tp57577_TGAC_v2_mRNA12941	393	Not assigned	0	D
37	Tp57577_TGAC_v2_mRNA13067	482	Not assigned	0	D
38	Tp57577_TGAC_v2_mRNA13717	473	Not assigned	1	G
39	Tp57577_TGAC_v2_mRNA13839	481	Not assigned	0	A
40	Tp57577_TGAC_v2_mRNA13964	468	Not assigned	1	L
41	Tp57577_TGAC_v2_mRNA14900	571	Not assigned	2	G
42	Tp57577_TGAC_v2_mRNA14910	480	Not assigned	1	G
43	Tp57577_TGAC_v2_mRNA15473	467	Not assigned	1	E
44	Tp57577_TGAC_v2_mRNA15481	407	Not assigned	0	E	407; PSPG XX
45	Tp57577_TGAC_v2_mRNA15825	387	Not assigned	1	B
46	Tp57577_TGAC_v2_mRNA16766	464	Not assigned	1	L
47	Tp57577_TGAC_v2_mRNA17710	476	Not assigned	0	E
48	Tp57577_TGAC_v2_mRNA19322	494	Not assigned	0	D
49	Tp57577_TGAC_v2_mRNA19327	496	Not assigned	0	D
50	Tp57577_TGAC_v2_mRNA20356	470	Not assigned	0	O
51	Tp57577_TGAC_v2_mRNA20398	495	Not assigned	1	G
52	Tp57577_TGAC_v2_mRNA20418	473	Not assigned	0	A
53	Tp57577_TGAC_v2_mRNA20433	478	Not assigned	0	A
54	Tp57577_TGAC_v2_mRNA20665	475	Not assigned	0	A
55	Tp57577_TGAC_v2_mRNA20682	487	Not assigned	1	A
56	Tp57577_TGAC_v2_mRNA20694	458	Not assigned	0	A
57	Tp57577_TGAC_v2_mRNA21329	490	Not assigned	0	D
58	Tp57577_TGAC_v2_mRNA21330	491	Not assigned	0	D
59	Tp57577_TGAC_v2_mRNA21332	470	Not assigned	0	D
60	Tp57577_TGAC_v2_mRNA21333	485	Not assigned	0	D
61	Tp57577_TGAC_v2_mRNA23221	500	Not assigned	0	D
62	Tp57577_TGAC_v2_mRNA23697	484	Not assigned	1	G
63	Tp57577_TGAC_v2_mRNA23698	485	Not assigned	1	G
64	Tp57577_TGAC_v2_mRNA23699	449	Not assigned	1	G
65	Tp57577_TGAC_v2_mRNA23700	477	Not assigned	1	G	477; PSPG XX
66	Tp57577_TGAC_v2_mRNA23701	480	Not assigned	1	G
67	Tp57577_TGAC_v2_mRNA24524	464	Not assigned	0	E
68	Tp57577_TGAC_v2_mRNA24673	471	Not assigned	0	L
69	Tp57577_TGAC_v2_mRNA29072	488	Not assigned	0	D
70	Tp57577_TGAC_v2_mRNA29073	477	Not assigned	0	D
71	Tp57577_TGAC_v2_mRNA29074	485	Not assigned	0	D
72	Tp57577_TGAC_v2_mRNA29080	489	Not assigned	0	D
73	Tp57577_TGAC_v2_mRNA29911	434	Not assigned	0	E
74	Tp57577_TGAC_v2_mRNA30129	487	Not assigned	0	R
75	Tp57577_TGAC_v2_mRNA30718	450	Not assigned	1	J
76	Tp57577_TGAC_v2_mRNA30850	435	Not assigned	0	A
77	Tp57577_TGAC_v2_mRNA30859	456	Not assigned	0	A
78	Tp57577_TGAC_v2_mRNA31259	495	Not assigned	0	E
79	Tp57577_TGAC_v2_mRNA31342	490	Not assigned	0	D
80	Tp57577_TGAC_v2_mRNA31428	460	Not assigned	0	A
81	Tp57577_TGAC_v2_mRNA31488	461	Not assigned	0	A
82	Tp57577_TGAC_v2_mRNA31788	469	Not assigned	0	L
83	Tp57577_TGAC_v2_mRNA31795	470	Not assigned	0	L
84	Tp57577_TGAC_v2_mRNA32727	478	Not assigned	0	E
85	Tp57577_TGAC_v2_mRNA33035	438	Not assigned	2	H
86	Tp57577_TGAC_v2_mRNA33207	473	Not assigned	1	E
87	Tp57577_TGAC_v2_mRNA33214	470	Not assigned	0	E
88	Tp57577_TGAC_v2_mRNA33228	416	Not assigned	0	E
89	Tp57577_TGAC_v2_mRNA33234	441	Not assigned	0	E
90	Tp57577_TGAC_v2_mRNA34259	467	Not assigned	0	E
91	Tp57577_TGAC_v2_mRNA34270	466	Not assigned	0	E
92	Tp57577_TGAC_v2_mRNA34576	475	Not assigned	0	E
93	Tp57577_TGAC_v2_mRNA34614	450	Not assigned	1	I
94	Tp57577_TGAC_v2_mRNA34838	470	Not assigned	1	H
95	Tp57577_TGAC_v2_mRNA34840	466	Not assigned	1	H
96	Tp57577_TGAC_v2_mRNA35695	477	Not assigned	1	G
97	Tp57577_TGAC_v2_mRNA35915	410	Not assigned	1	D
98	Tp57577_TGAC_v2_mRNA36819	507	Not assigned	2	J
99	Tp57577_TGAC_v2_mRNA36958	477	Not assigned	1	D
100	Tp57577_TGAC_v2_mRNA36980	477	Not assigned	0	E
101	Tp57577_TGAC_v2_mRNA37582	461	Not assigned	1	B
102	Tp57577_TGAC_v2_mRNA37875	478	Not assigned	0	E
103	Tp57577_TGAC_v2_mRNA37880	445	Not assigned	1	E
104	Tp57577_TGAC_v2_mRNA37883	479	Not assigned	0	E
105	Tp57577_TGAC_v2_mRNA37932	472	Not assigned	0	E
106	Tp57577_TGAC_v2_mRNA37941	479	Not assigned	0	E
107	Tp57577_TGAC_v2_mRNA37968	398	Not assigned	2	P
108	Tp57577_TGAC_v2_mRNA37988	472	Not assigned	1	P
109	Tp57577_TGAC_v2_mRNA38043	475	Not assigned	1	P
110	Tp57577_TGAC_v2_mRNA38240	504	Not assigned	1	D
111	Tp57577_TGAC_v2_mRNA39177	495	Not assigned	1	G
112	Tp57577_TGAC_v2_mRNA39825	469	Not assigned	0	B
113	Tp57577_TGAC_v2_mRNA39874	491	Not assigned	0	D
114	Tp57577_TGAC_v2_mRNA40387	466	Not assigned	0	E
115	Tp57577_TGAC_v2_mRNA40409	447	Not assigned	0	E
116	Tp57577_TGAC_v2_mRNA40419	473	Not assigned	0	E
117	Tp57577_TGAC_v2_mRNA40423	465	Not assigned	0	E
118	Tp57577_TGAC_v2_mRNA40467	469	Not assigned	0	E
119	Tp57577_TGAC_v2_mRNA40491	565	Not assigned	1	E
120	Tp57577_TGAC_v2_mRNA41332	465	Not assigned	0	E
121	Tp57577_TGAC_v2_mRNA41578	447	Not assigned	0	D
Excluded TpUGTs
No.	Gene Id	Protein Length (aa)				Exclusion criteria/ characteristics
1	Tp57577_TGAC_v2_mRNA364	176				Less than 350 amino acid; PSPG present
2	Tp57577_TGAC_v2_mRNA897	476		0	D	Protein not start with Methionine
3	Tp57577_TGAC_v2_mRNA2309	490				Two PSPG present
4	Tp57577_TGAC_v2_mRNA3416	409				Protein not start with Methionine
5	Tp57577_TGAC_v2_mRNA4057	297				Less than 350 amino acid; PSPG present
6	Tp57577_TGAC_v2_mRNA4848	647				More than 600 amino acid; PSPG present
7	Tp57577_TGAC_v2_mRNA5461	910				More than 600 amino acid; 2 PSPG present
8	Tp57577_TGAC_v2_mRNA9073	481				Protein not start with Methionine; PSPG present
9	Tp57577_TGAC_v2_mRNA9086	480				Protein not start with Methionine; PSPG present
10	Tp57577_TGAC_v2_mRNA9089	481				Protein not start with Methionine; PSPG present
11	Tp57577_TGAC_v2_mRNA10344	135				Less than 350 amino acid; PSPG present
12	Tp57577_TGAC_v2_mRNA10359	283				Less than 350 amino acid; PSPG present
13	Tp57577_TGAC_v2_mRNA11400	267				Less than 350 amino acid; PSPG present
14	Tp57577_TGAC_v2_mRNA11550	477				Protein not start with Methionine; PSPG present
15	Tp57577_TGAC_v2_mRNA12352	1086				More than 600 amino acid; PSPG present
16	Tp57577_TGAC_v2_mRNA13722	313				Less than 350 amino acid; PSPG present
17	Tp57577_TGAC_v2_mRNA15488	273				Less than 350 amino acid; PSPG present
18	Tp57577_TGAC_v2_mRNA16072	177				Less than 350 amino acid; PSPG present
19	Tp57577_TGAC_v2_mRNA16763	470				Protein not start with Methionine; PSPG present
20	Tp57577_TGAC_v2_mRNA17265	441				Protein not start with Methionine; PSPG present
21	Tp57577_TGAC_v2_mRNA19121	133				Less than 350 amino acid; PSPG present
22	Tp57577_TGAC_v2_mRNA19303	836				More than 600 amino acid; 2 PSPG present
23	Tp57577_TGAC_v2_mRNA19312	231				Less than 350 amino acid; PSPG present
24	Tp57577_TGAC_v2_mRNA20664	262				Less than 350 amino acid; PSPG present
25	Tp57577_TGAC_v2_mRNA20676	90				Less than 350 amino acid; PSPG incomplete
26	Tp57577_TGAC_v2_mRNA21331	732				More than 600 amino acid; PSPG present
27	Tp57577_TGAC_v2_mRNA23387	373				Protein not start with Methionine; PSPG present
28	Tp57577_TGAC_v2_mRNA23454	333				Less than 350 amino acid; PSPG present
29	Tp57577_TGAC_v2_mRNA23702	503				Protein not start with Methionine; PSPG present
30	Tp57577_TGAC_v2_mRNA23703	652				More than 600 amino acid; PSPG present
31	Tp57577_TGAC_v2_mRNA25814	977				More than 600 amino acid; 2 PSPG present
32	Tp57577_TGAC_v2_mRNA26163	148				Less than 350 amino acid; PSPG absent
33	Tp57577_TGAC_v2_mRNA29058	242				Less than 350 amino acid; PSPG present
34	Tp57577_TGAC_v2_mRNA29059	631				More than 600 amino acid; PSPG present
35	Tp57577_TGAC_v2_mRNA29087	172				Less than 350 amino acid; PSPG present
36	Tp57577_TGAC_v2_mRNA29997	189				Less than 350 amino acid; PSPG incomplete
37	Tp57577_TGAC_v2_mRNA30377	310				Less than 350 amino acid; PSPG present
38	Tp57577_TGAC_v2_mRNA30717	562				Protein not start with Methionine; PSPG present
39	Tp57577_TGAC_v2_mRNA30725	297				Less than 350 amino acid; PSPG present
40	Tp57577_TGAC_v2_mRNA31817	330				Less than 350 amino acid; PSPG present
41	Tp57577_TGAC_v2_mRNA33215	766				More than 600 amino acid; Multiple domains present
42	Tp57577_TGAC_v2_mRNA35647	484				Incomplete sequence; PSPG present
43	Tp57577_TGAC_v2_mRNA37076	827				More than 600 amino acid; 2 PSPG present
44	Tp57577_TGAC_v2_mRNA37082	814				More than 600 amino acid; PSPG present
45	Tp57577_TGAC_v2_mRNA37089	313				Less than 350 amino acid; PSPG present
46	Tp57577_TGAC_v2_mRNA37236	182				Less than 350 amino acid; PSPG present
47	Tp57577_TGAC_v2_mRNA38270	295				Less than 350 amino acid; PSPG present
48	Tp57577_TGAC_v2_mRNA39819	90				Less than 350 amino acid; PSPG incomplete
49	Tp57577_TGAC_v2_mRNA40405	467				Multiple domains present
50	Tp57577_TGAC_v2_mRNA40455	74				Less than 350 amino acid; PSPG absent

## Sheet: Table S6
Table S6. Putative ortholog loci assignment for legume UGTs
Notes:	1. UGT subfamilies denote at least one gene from that putative ortholog loci (POL) is named by UGT nomenclature committee.
	2. POLs characterized for triterpene glycosylation are highlighted in yellow background
	3. Light green, light blue and no background indicates single copy, double copy and multiple copy loci in Medicago truncatula and Glycine max
	4. Genes highlighted in bold with red color fonts are characterized for triterpenes whreas genes highlighted in bold with green color are characterized for non-triterpenes
	5. Genes highlighted in bold with black color fonts − function unknown
	6. High confidence implies homologs present in at least 3 species and, the phylogenetic clustering and the sequence conservation is high among the homologs in the given loci
	7. Context Viewer tool in LIS database was used for synteny search if necessary
	8. Genes highlighted in blue color indicates that the gene may diverged or corrospond a new POL
Phylogenetic Group	No.	Putative Ortholog Loci (POL)	UGT subfamily	Medicago truncatula	Glycine max	Phaseolus vulgaris	Lotus japonicus	Trifolium pratense	Comments
Group A (Fig. S1)	1	A01	UGT79A	Medtr1g090270; Medtr4g059370	Glyma.10G194000; Glyma.10G194100; Glyma.20G196000; Glyma.20G196200	Phvul.007G135800.1	−	Tp57577_TGAC_v2_mRNA13839	High Confidence
	2	A02	UGT91H	Medtr2g008220; Medtr2g008225; Medtr2g046620; Medtr3g435310; Medtr4g077960; Medtr4g123553; Medtr6g036650; Medtr6g042310	Glyma.08G181000; Glyma.10G104700	Phvul.006G208300.1; Phvul.006G208500.1	Lj4g3v0338060.1	Tp57577_TGAC_v2_mRNA20433	High Confidence
	3	A03	UGT91H	Medtr2g008226	Glyma.15G051400	Phvul.006G208400.1	Lj4g3v0337970.1	Tp57577_TGAC_v2_mRNA20418	High Confidence
	4	A04		Medtr2g014900	Glyma.08G332500	−	Lj6g3v2006380.1	Tp57577_TGAC_v2_mRNA12040	High Confidence
	5	A05		Medtr2g083380; Medtr2g083490	Glyma.13G254700	Phvul.005G093500.1; Phvul.005G093600.1; Phvul.011G138500.1	Lj3g3v1528060.1; Lj3g3v1528100.1	−	Hgh Confidence
	6	A06		Medtr2g083390; Medtr2g083420; Medtr2g083430; Medtr2g083480	Glyma.12G132500; Glyma.12G212600; Glyma.12G212700; Glyma.13G289000; Glyma.13G289100	Phvul.005G093300.1; Phvul.011G136700.1; Phvul.011G138600.1	Lj0g3v0361719.1	Tp57577_TGAC_v2_mRNA20665; Tp57577_TGAC_v2_mRNA20682; Tp57577_TGAC_v2_mRNA20694	High Confidence
	7	A07		Medtr4g079250; Medtr4g079270	Glyma.06G285700; Glyma.12G120200	Phvul.011G115700.1; Phvul.011G128700.1	Lj0g3v0121779.1	Tp57577_TGAC_v2_mRNA31428; Tp57577_TGAC_v2_mRNA31488	High Confidence
	8	A08		Medtr5g066410; Medtr8g007565; Medtr8g007650	Glyma.07G067200; Glyma.16G033200	−	−	−	High Confidence; Homologs also present in many legumes.
	9	A09		Medtr7g067120; Medtr7g067330	−	Phvul.010G036800.1; Phvul.010G036900.1; Phvul.010G037000.1; Phvul.010G037600.1	Lj0g3v0150839.1	−	High Confidence
	10	A10		Medtr8g068330; Medtr8g068340; Medtr8g068360	Glyma.18G148200; Glyma.18G148500	Phvul.003G288100.1; Phvul.003G288200.1	−	Tp57577_TGAC_v2_mRNA30850; Tp57577_TGAC_v2_mRNA30859	High Confidence
	11	A11		−	Glyma.06G235000	−	Lj3g3v0428930.1	−	High Confidence; Homolog also present in Cajanus cajan (C.cajan_40322)
	12	A12		−	−	Phvul.011G136400.1	−	−	HIgh Confidence. Homologs present in Vigna radiata (Vradi0377s00040.1) and Cajanus cajan (C.cajan_41922). Also, microsyteny present in Vigna unguiculata
Group B (Fig. S2)	13	B01		Medtr2g059240	Glyma.06G206700	−	−	Tp57577_TGAC_v2_mRNA15825	High Confidence
	14	B02		Medtr8g071070; Medtr0009s0240	Glyma.01G067100	Phvul.003G036900.1	Lj2g3v1203480.1	Tp57577_TGAC_v2_mRNA39825	High Confidence
	15	B03		Medtr8g466240	Glyma.14G054400	Phvul.011G151100.1; Phvul.011G151200.1	Lj0g3v0095449.1; Lj0g3v0109409.1	Tp57577_TGAC_v2_mRNA37582	High Confidence
Group C (Fig. S2)	16	C01		−	−	Phvul.007G048100.1; Phvul.008G151900.1	−	−	HIgh Confidence. Homologs present in Vigna radiata and Cajanus cajan; Also, syteny present in Vigna radiata and Vigna unguiculata; Phvul.007G048100.1 may diverged or corrospond a new POL as it shows relatively less amino acid identity (~60%) and no true homologs identified in other species
Group D (Fig. S3)	17	D01	UGT73P	Medtr1g040310; Medtr8g044140	Glyma.10G280400; Glyma.15G221300	Phvul.007G020600.1; Phvul.007G020700.1; Phvul.007G020800.1	Lj0g3v0067039.1; Lj0g3v0236039.1	Tp57577_TGAC_v2_mRNA36958	High Confidence
	18	D02		Medtr1g062380; Medtr5g045970; Medtr7g102520	Glyma.10G062300; Glyma.18G274400	Phvul.001G182800.1; Phvul.008G026100.1	Lj1g3v4690450.1; Lj1g3v4690460.1; Lj5g3v0681100.1	Tp57577_TGAC_v2_mRNA23221	High Confidence
	19	D03	UGT73F	Medtr2g034990; Medtr2g035020; Medtr2g035040; Medtr4g117890; Medtr4g117950; Medtr4g117960; Medtr4g117980; Medtr4g118000; Medtr5g029800; Medtr5g067170; Medtr6g035185; Medtr6g035265; Medtr7g012120; Medtr8g032950; Medtr0536s0010; Medtr0536s0020; Medtr0536s0030	Glyma.07G254600; Glyma.07G254700; Glyma.07G254800; Glyma.07G254900; Glyma.17G019400; Glyma.17G019500; Glyma.17G019600	Phvul.003G097200.1; Phvul.003G097300.1; Phvul.003G097400.1	Lj4g3v2376170.1; Lj4g3v2376180.1; Lj4g3v2376190.1; Lj4g3v2376260.1; Lj4g3v2376300.1; Lj6g3v1753070.1	Tp57577_TGAC_v2_mRNA21329; Tp57577_TGAC_v2_mRNA21330; Tp57577_TGAC_v2_mRNA21332; Tp57577_TGAC_v2_mRNA21333; Tp57577_TGAC_v2_mRNA29072; Tp57577_TGAC_v2_mRNA29073; Tp57577_TGAC_v2_mRNA29074; Tp57577_TGAC_v2_mRNA29080	High Confidence
	20	D04	UGT73C	Medtr4g024020; Medtr7g102460; Medtr7g102490	Glyma.03G187200; Glyma.03G187400; Glyma.03G187500; Glyma.19G187100; Glyma.19G187400	Phvul.001G182300.1; Phvul.001G182500.1; Phvul.001G182600.1; Phvul.001G182700.1	−	Tp57577_TGAC_v2_mRNA8981; Tp57577_TGAC_v2_mRNA8992; Tp57577_TGAC_v2_mRNA8998; Tp57577_TGAC_v2_mRNA8999; Tp57577_TGAC_v2_mRNA9000; Tp57577_TGAC_v2_mRNA41578	High Confidence
	21	D05	UGT73K	Medtr4g031800	Glyma.16G033700	Phvul.010G101600.1; Phvul.010G101800.1	Lj3g3v3776600.1	−	High Confidence
	22	D06	UGT73P	Medtr4g108250; Medtr7g055710; Medtr7g070610; Medtr7g070660; Medtr7g070740; Medtr7g070780; Medtr7g070800; Medtr7g070810; Medtr7g070860; Medtr7g070870; Medtr7g070910; Medtr7g070930; Medtr7g070940; Medtr7g071040; Medtr7g071050	Glyma.09G280400; Glyma.09G280500; Glyma.18G208300; Glyma.18G208500; Glyma.18G208600	Phvul.008G090500.1; Phvul.008G090600.1; Phvul.008G090700.1; Phvul.008G090900.1	Lj1g3v2416590.1	Tp57577_TGAC_v2_mRNA19322; Tp57577_TGAC_v2_mRNA19327; Tp57577_TGAC_v2_mRNA35915	High Confidence
	23	D07		Medtr4g485590; Medtr4g485620; Medtr8g056740; Medtr8g066610	Glyma.02G104700; Glyma.02G104800; Glyma.02G104900; Glyma.02G105000; Glyma.02G105300	Phvul.002G093300.1; Phvul.003G046900.1; Phvul.003G047000.1	Lj4g3v0620520.1	Tp57577_TGAC_v2_mRNA12941	High Confidence
	24	D08		Medtr4g485630	Glyma.02G104600	Phvul.003G047100.1	Lj4g3v0620420.1	−	High Confidence
	25	D09	UGT73P	Medtr5g016660	Glyma.11G053400	Phvul.002G016400.1; Phvul.002G016500.1	Lj2g3v1903270.1	−	High Confidence
	26	D10	UGT73P	Medtr5g039900; Medtr5g040030; Medtr6g035295	Glyma.01G046300	−	−	Tp57577_TGAC_v2_mRNA38240	High Confidence
	27	D11		Medtr5g045960	Glyma.10G062600; Glyma.19G187700	Phvul.001G183000.1	Lj5g3v0681120.2	Tp57577_TGAC_v2_mRNA39874	High Confidence
	28	D12	UGT73C	Medtr7g102450; Medtr7g117405	Glyma.03G186900; Glyma.03G187000; Glyma.19G187000	Phvul.001G182100.1; Phvul.001G182200.1; Phvul.001G182400.1	Lj1g3v4690420.1	Tp57577_TGAC_v2_mRNA4938; Tp57577_TGAC_v2_mRNA8982	High Confidence
	29	D13		Medtr7g102550	Glyma.19G187500	−	Lj1g3v4691500.1	Tp57577_TGAC_v2_mRNA8994; Tp57577_TGAC_v2_mRNA31342	High Confidence
	30	D14		Medtr7g102560	Glyma.03G187700; Glyma.19G187600	Phvul.001G182900.1	−	Tp57577_TGAC_v2_mRNA8989	High Confidence
	31	D15		−	Glyma.01G188800	−	−	−	High Confidence. Homologs present in Arachis duranensis (Aradu.VFN3G), Arachis ipaensis (Araip.EER3Y; Araip.ZL45M), Arachis hypogea (Arahy.T1WRD7; Arahy.353GAL; Arahy.QL5SEX) and Lupinus angustifolius (Lup001002.1).
	32	D16		−	Glyma.02G104300; Glyma.02G104500; Glyma.07G215500	Phvul.003G047200.2	Lj4g3v0620410.1	Tp57577_TGAC_v2_mRNA13067	High Confidence
	33	D17		−	Glyma.10G062200	Phvul.007G152800.1	Lj5g3v0681080.1	−	High Confidence. Homologs present in Vigna radiata (Vradi0387s00010.1) and Cajanus cajan (C.cajan_33327) which shared 70-87% amino acid identity.
	34	D18	UGT73	−	Glyma.08G348500; Glyma.08G348600	Phvul.008G130100.2	−	−	High Confidence. Microsynteny supported; Homolog present in Vigna species and Trifolium subterraneum (GenBank Id: GAU45636.1) which shared >59% amino acid identity.
	35	D19		−	Glyma.11G000500	Phvul.002G054100.1	Lj1g3v0013440.1; Lj1g3v0116690.1	−	High Confidence
	36	D20		−	−	−	Lj5g3v0681030.1; Lj5g3v0681090.1	−	Low Confidence. Homolog present in Arachis duranensis (Aradu.GH7AM.1). Synteny search suggest this POL may belong to D02. However, D19 shared only ~50% amino acid identity with D02.
	37	D21		−	−	−	−	Tp57577_TGAC_v2_mRNA6677	Low Confidence. Homolog present in Trifolium subterraneum (GenBank Id: GAU45636.1) which shared 80% amino acid identity. No true homologs found in other legumes at present; Synteny search suggest this gene may belong to D18, but this gene shared only <50% amino acid identity with D18.
Group E (Fig. S4)	38	E01	UGT72L	Medtr1g019510; Medtr8g008990; Medtr8g009050; Medtr8g009055; Medtr8g009063; Medtr8g009067; Medtr8g009073	Glyma.03G091200; Glyma.03G104500; Glyma.03G104700; Glyma.03G104800; Glyma.03G115800; Glyma.07G116500; Glyma.07G119400	Phvul.004G041000.2; Phvul.010G042200.1; Phvul.010G042300.1; Phvul.010G042400.1; Phvul.010G042500.1; Phvul.010G042600.1	−	Tp57577_TGAC_v2_mRNA3875; Tp57577_TGAC_v2_mRNA11597; Tp57577_TGAC_v2_mRNA33207; Tp57577_TGAC_v2_mRNA33214; Tp57577_TGAC_v2_mRNA33228; Tp57577_TGAC_v2_mRNA33234	High Confidence
	39	E02		Medtr2g040530; Medtr2g046750; Medtr2g046820	Glyma.09G082900	Phvul.009G218800.1	−	−	High Confidence
	40	E03		Medtr3g009510	Glyma.06G320800	Phvul.005G005400.1; Phvul.005G005500.1; Phvul.005G005600.1	Lj0g3v0272789.1	−	High Confidence
	41	E04		Medtr4g082810; Medtr4g082820	−	−	−	Tp57577_TGAC_v2_mRNA41332	High Confidence. Homolog also present in Cicer arietinum (Ca_06582.1).
	42	E05		Medtr5g019580	Glyma.01G177900; Glyma.11G064400	Phvul.002G026900.1; Phvul.003G021900.1	−	−	High Confidence
	43	E06	UGT71G	Medtr5g070040; Medtr5g070090	Glyma.02G225800; Glyma.02G226000; Glyma.14G192800	Phvul.008G262000.1; Phvul.008G262100.1	Lj2g3v2246160.1; Lj0g3v0088989.1; Lj0g3v0110479.1; Lj0g3v0282979.1; Lj0g3v0292239.1; Lj0g3v0333449.1	Tp57577_TGAC_v2_mRNA24524	High Confidence
	44	E07		Medtr5g090580; Medtr5g090600; Medtr5g090610; Medtr5g090620; Medtr5g090630; Medtr5g090660; Medtr5g090670; Medtr5g090700; Medtr5g098930	Glyma.02G309800	Phvul.008G290200.1; Phvul.008G290300.1	Lj0g3v0168699.1	Tp57577_TGAC_v2_mRNA9072; Tp57577_TGAC_v2_mRNA9074; Tp57577_TGAC_v2_mRNA9077; Tp57577_TGAC_v2_mRNA9078; Tp57577_TGAC_v2_mRNA9083; Tp57577_TGAC_v2_mRNA9085; Tp57577_TGAC_v2_mRNA9090; Tp57577_TGAC_v2_mRNA9091; Tp57577_TGAC_v2_mRNA34576	High Confidence
	45	E08		Medtr6g005600	Glyma.07G110500	Phvul.010G053500.1	−	−	High Confidence
	46	E09		Medtr6g023665; Medtr6g488280; Medtr8g006220; Medtr8g006710; Medtr8g006730; Medtr8g465670	Glyma.03G116200	−	Lj0g3v0128489.1	Tp57577_TGAC_v2_mRNA9224; Tp57577_TGAC_v2_mRNA29911; Tp57577_TGAC_v2_mRNA31259; Tp57577_TGAC_v2_mRNA31259; Tp57577_TGAC_v2_mRNA34270	High Confidence
	47	E10	UGT88E	Medtr6g033615; Medtr6g033625; Medtr6g033660; Medtr6g033675; Medtr6g033725	Glyma.09G127200; Glyma.09G127300; Glyma.09G127700; Glyma.16G175200; Glyma.16G175300; Glyma.16G175400; Glyma.16G175500; Glyma.16G175600; Glyma.16G175900	Phvul.004G103900.1; Phvul.004G104100.1; Phvul.004G104200.1	−	Tp57577_TGAC_v2_mRNA36980; Tp57577_TGAC_v2_mRNA37875; Tp57577_TGAC_v2_mRNA37880; Tp57577_TGAC_v2_mRNA37883; Tp57577_TGAC_v2_mRNA37932; Tp57577_TGAC_v2_mRNA37941	High Confidence
	48	E11	UGT708D	Medtr6g078320	Glyma.09G162400; Glyma.16G212000	Phvul.004G137900.2; Phvul.004G138200.1; Phvul.004G138400.2; Phvul.004G138450.1	−	−	High Confidence
	49	E12		Medtr7g046490	Glyma.01G074600	Phvul.008G140800.1	Lj6g3v0672150.2; Lj6g3v0672160.1	Tp57577_TGAC_v2_mRNA40387	High Confidence
	50	E13	UGT72X	Medtr7g047030; Medtr0078s0010; Medtr0078s0060; Medtr0078s0190	Glyma.08G338100; Glyma.08G338300; Glyma.08G338500; Glyma.08G338600; Glyma.08G338700; Glyma.08G338800	Phvul.008G140500.1; Phvul.008G140700.1	Lj0g3v0214389.1 (UGT72Z2)	Tp57577_TGAC_v2_mRNA40467; Tp57577_TGAC_v2_mRNA40491	High Confidence
	51	E14	UGT72B	Medtr7g117170; Medtr8g027870; Medtr8g027885	Glyma.03G256500; Glyma.19G254500	Phvul.006G111400.1; Phvul.009G120600.1	Lj1g3v5034560.1; Lj3g3v2427430.1	Tp57577_TGAC_v2_mRNA7920	High Confidence
	52	E15	UGT72AH	Medtr8g006260	Glyma.07G110300	Phvul.010G053700.1	Lj0g3v0304689.1	−	High Confidence
	53	E16		Medtr8g006270	Glyma.03G116100	−	−	Tp57577_TGAC_v2_mRNA32727	High Confidence
	54	E17	UGT72Z	Medtr8g012630; Medtr8g012635; Medtr8g012650; Medtr8g012745; Medtr8g077590; Medtr0184s0030	Glyma.08G338200; Glyma.08G367000; Glyma.19G102800	Phvul.008G140600.1	Lj6g3v0672170.1	Tp57577_TGAC_v2_mRNA17710; Tp57577_TGAC_v2_mRNA40419	High Confidence
	55	E18	UGT72V	Medtr8g074550	Glyma.06G239500; Glyma.06G239600; Glyma.12G163400	Phvul.002G096500.1	Lj3g3v0429540.1; Lj3g3v0429610.1; Lj0g3v0136929.1	Tp57577_TGAC_v2_mRNA15473; Tp57577_TGAC_v2_mRNA15481	High Confidence
	56	E19		−	Glyma.03G032500; Glyma.03G032700; Glyma.03G032800	Phvul.010G071900.1	Lj0g3v0128059.1	−	High Confidence
	57	E20	UGT72AE	−	Glyma.05G181100	−	Lj5g3v0780820.1; Lj6g3v1985690.1	−	Low Confidence. Lj6g3v1985690.1 may diverged or corrospond a new POL as it showed relatively less amino acid identity (50%). No genuine homologs found in other legumes at present.
	58	E21		−	Glyma.09G128300	−	−	Tp57577_TGAC_v2_mRNA40409	High Confidence. Homolog present in Cicer arietinum (Ca_21871), which showed 75-85% amino acid identity
	59	E22	UGT88A	−	Glyma.09G128400; Glyma.16G176000	−	−	−	Low Confidence. Homolog present in Cajanus cajan (C.cajan_08626) which showed 79% amino acid identity. Need to find homologs in more legumes.
	60	E23		−	−	−	−	Tp57577_TGAC_v2_mRNA40423	High Confidence. Homologs present in Cajanus cajan (C.cajan_28637) and Pueraria montana (GenBank Id: ADV71365.1), which showed 67-68% amino acid identity.
Group F (Fig. S5)	61	F01	UGT78G	Medtr4g128690; Medtr4g128720	Glyma.13G094300	Phvul.003G148300.1	Lj4g3v2058340.1	−	High Confidence
	62	F02	UGT78K	−	Glyma.07G183200; Glyma.07G183300; Glyma.07G183400; Glyma.08G066800; Glyma.U001500	Phvul.002G214300.1; Phvul.002G214400.1; Phvul.002G214500.1	−	−	High Confidence. Homologs present in Cajanus cajan and Vigna species.
	63	F03		−	Glyma.13G255800; Glyma.15G058800	Phvul.006G201100.1	Lj6g3v2192300.1	Tp57577_TGAC_v2_mRNA9817	High Confidence
Group G (Fig. S6)	64	G01		Medtr2g008210	Glyma.15G051300	−	−	Tp57577_TGAC_v2_mRNA20398	High Confidence
	65	G02	UGT85H	Medtr3g008010; Medtr5g058320; Medtr6g011340; Medtr6g013440; Medtr6g013450; Medtr6g013900; Medtr6g013920; Medtr6g013960; Medtr6g013990; Medtr6g014020; Medtr6g014040; Medtr6g014050; Medtr6g014150; Medtr6g014160; Medtr6g014170; Medtr6g014185; Medtr6g014187; Medtr6g014200; Medtr6g014220; Medtr6g014240; Medtr6g014250; Medtr6g014270; Medtr6g014290; Medtr6g014300; Medtr6g014310; Medtr7g011470; Medtr8g00…	Glyma.08G178200; Glyma.15G054300; Glyma.15G054500; Glyma.19G035800; Glyma.19G036100	Phvul.004G042900.1; Phvul.004G043000.1; Phvul.004G043100.1; Phvul.004G043200.1; Phvul.004G043300.1; Phvul.004G043400.1; Phvul.004G043500.1; Phvul.006G205500.1; Phvul.006G205600.1; Phvul.006G205700.1	Lj2g3v1192870.1; Lj0g3v0125139.1; Lj0g3v0297549.1	Tp57577_TGAC_v2_mRNA10358; Tp57577_TGAC_v2_mRNA23697; Tp57577_TGAC_v2_mRNA23698; Tp57577_TGAC_v2_mRNA23699; Tp57577_TGAC_v2_mRNA23700; Tp57577_TGAC_v2_mRNA23701	High Confidence
	66	G03		Medtr3g079480; Medtr3g479470; Medtr3g479490; Medtr3g479520	Glyma.13G029500; Glyma.13G029900; Glyma.20G057500	Phvul.006G017400.1; Phvul.006G017500.1; Phvul.006G017600.1; Phvul.011G158500.1	Lj3g3v0754960.1; Lj0g3v0102849.1; Lj0g3v0118899.1; Lj0g3v0131399.1; Lj0g3v0193249.1	Tp57577_TGAC_v2_mRNA9912; Tp57577_TGAC_v2_mRNA13717; Tp57577_TGAC_v2_mRNA14900; Tp57577_TGAC_v2_mRNA14910; Tp57577_TGAC_v2_mRNA39177	High Confidence
	67	G04		Medtr4g094220	−	−	−	Tp57577_TGAC_v2_mRNA35695	High Confidence. Homolog present in Arachis duranensis (Aradu.598J8.1 ) and Cicer arietinum (Ca_05261.1 ).
	68	G05		Medtr5g064240; Medtr5g464760; Medtr0036s0220	Glyma.06G102300; Glyma.13G090300; Glyma.14G175000; Glyma.14G175100; Glyma.14G175400; Glyma.14G175800; Glyma.15G234700	Phvul.008G174700.1; Phvul.008G175300.1; Phvul.008G175500.1; Phvul.008G175600.1	Lj0g3v0140509.1	−	High Confidence
Group H (Fig. S7)	69	H01		Medtr3g069690	−	Phvul.001G238800.1	−	Tp57577_TGAC_v2_mRNA34838	High Confidence
	70	H02		Medtr3g069710	Glyma.11G225600	Phvul.001G238900.1	Lj2g3v2677980.1	Tp57577_TGAC_v2_mRNA34840	High Confidence
	71	H03		Medtr4g064987	Glyma.11G134300; Glyma.12G058300	Phvul.011G060300.1	−	Tp57577_TGAC_v2_mRNA33035	High Confidence
Group I (Fig. S8)	72	I01		Medtr7g013180	Glyma.18G265700	Phvul.008G034300.1	Lj1g3v3020980.1	Tp57577_TGAC_v2_mRNA34614	High Confidence
	73	I02		Medtr7g013200; Medtr7g013220; Medtr7g013240; Medtr7g013260	Glyma.08G244500; Glyma.08G244600; Glyma.08G244800; Glyma.18G265800; Glyma.18G265900; Glyma.18G266000; Glyma.18G266100	Phvul.008G034000.1; Phvul.008G034100.1; Phvul.008G034200.2; Phvul.008G035800.1	Lj1g3v3021160.1	−	High Confidence
	74	I03		−	Glyma.01G085600; Glyma.01G085700; Glyma.01G085800; Glyma.08G244700; Glyma.13G056600; Glyma.13G056800; Glyma.19G029500; Glyma.19G029700	Phvul.004G035500.1; Phvul.004G035600.1; Phvul.004G035700.1; Phvul.004G035800.1; Phvul.004G035900.1; Phvul.004G036000.1; Phvul.004G036100.1; Phvul.004G037000.1; Phvul.004G037100.1	−	−	High Confidence. Many homologs present in Arachis duranensis (Eg. Aradu.177E7.1 ; Aradu.TH1E7.1 ) and Arachis ipaensis (Eg. Araip.EQA8W.1 ).
	75	I04		−	Glyma.19G029300	Phvul.004G035300.1	−	−	High Confidence. Homologs present in Arachis duranensis (Aradu.JG94E.1 ) and Cajanus cajan (C.cajan_08548.1) with >70% amino acid identity.
Group J (Fig. S9)	76	J01		Medtr3g031400; Medtr3g031450	Glyma.11G164600	−	−	Tp57577_TGAC_v2_mRNA36819	High Confidence
	77	J02		Medtr5g072810; Medtr5g072820; Medtr5g072830; Medtr5g072840	Glyma.14G198000	Phvul.008G257200.1	Lj0g3v0278389.2	Tp57577_TGAC_v2_mRNA30718	High Confidence
	78	J03		Medtr5g072850; Medtr5g075440	Glyma.02G230900; Glyma.14G198100	−	−	−	High Confidence. Homolog present in Cicer arietinum (Ca_17245.1 ) which showed >75% amino acid identity.
	79	J04		Medtr5g072860	Glyma.02G231000; Glyma.14G198600	Phvul.008G256600.1; Phvul.008G256800.1	−	−	High Confidence
	80	J05		−	Glyma.04G188100	−	−	−	High Confidence. Homologs present in Cajanus cajana (C.cajan_08580.1 ) and Cicer arietinum (Ca_08995) which showed >70% amino acid identity.
Group L (Fig. S10)	81	L01	UGT84F	Medtr1g032490; Medtr1g107285; Medtr1g107315; Medtr1g107325; Medtr1g107350; Medtr1g107360; Medtr1g107365; Medtr1g107375; Medtr3g049970; Medtr8g064870; Medtr8g064880	Glyma.20G128100	Phvul.007G039200.1; Phvul.007G039300.1	Lj5g3v2112290.1; Lj0g3v0286789.1	Tp57577_TGAC_v2_mRNA3333; Tp57577_TGAC_v2_mRNA3357; Tp57577_TGAC_v2_mRNA3375	High Confidence. Lj0g3v0286789.1 may diverged or corrospond a new POL as it shows relatively less amino acid identity. It is aissigned here based on C.cajan_31499 which showed 62-63% amino acid identity with Glyma.20G128100 and Lj0g3v0286789.1.
	82	L02		Medtr1g107380	Glyma.10G262700	Phvul.007G039400.1; Phvul.007G039500.1; Phvul.007G039600.1	Lj5g3v2112320.1	Tp57577_TGAC_v2_mRNA3385	High Confidence
	83	L03	UGT75L	Medtr3g084520; Medtr3g084530; Medtr3g084540; Medtr8g083280; Medtr8g083290	Glyma.05G150600; Glyma.05G150700; Glyma.08G107500; Glyma.08G107600; Glyma.18G003100	Phvul.001G265400.2	Lj4g3v2578220.1	Tp57577_TGAC_v2_mRNA12222; Tp57577_TGAC_v2_mRNA12241; Tp57577_TGAC_v2_mRNA31788; Tp57577_TGAC_v2_mRNA31795	High Confidence
	84	L04		Medtr4g094920; Medtr4g095008; Medtr5g016480	Glyma.17G166500	Phvul.003G239700.1	−	Tp57577_TGAC_v2_mRNA24673	High Confidence. Medtr5g016480 may diverged or corrospond a new POL as it shows relatively less amino acid identity (51-55%); It showed synteny to Glyma.17G166500; No genuine homologs identified for this gene at present.
	85	L05		Medtr5g004940	−	−	−	−	High Confidence. Homologs preesent in Abrus precatorius (NCBI: XP_027361293.1) and Cajanus cajan (C.cajan_29587) which shared 65−73% amino acid identity.
	86	L06		Medtr5g035560; Medtr5g035580	Glyma.01G036000; Glyma.02G029900	Phvul.002G075200.1	Lj2g3v1371330.1	Tp57577_TGAC_v2_mRNA13964	High Confidence
	87	L07		Medtr6g038200; Medtr6g038220; Medtr6g038230; Medtr6g038240; Medtr6g038300	Glyma.16G158100	Phvul.004G086500.1	Lj0g3v0006839.1; Lj0g3v0124399.1	Tp57577_TGAC_v2_mRNA16766	High Confidence
	88	L08		Medtr7g080900; Medtr7g080935; Medtr7g080940; Medtr7g080950	Glyma.09G245900; Glyma.13G061500; Glyma.13G061600; Glyma.13G173900; Glyma.18G247000; Glyma.19G025100; Glyma.19G025200	Phvul.004G024500.1; Phvul.004G029500.1; Phvul.004G030400.1; Phvul.004G031000.1; Phvul.004G031100.1; Phvul.009G115200.1	Lj1g3v2896080.1; Lj1g3v2896230.1	−	High Confidence
	89	L09		Medtr8g088560	Glyma.08G125600	Phvul.002G247700.1	Lj4g3v2679630.1	Tp57577_TGAC_v2_mRNA7039	High Confidence
	90	L10		−	−	Phvul.011G184600.1	−	−	HIgh Confidence. Homologs present in Vigna radiata (Vradi0371s00010.1) and Cajanus cajan (C.cajan_25901), which showed 80-90% amino acid identity.
Group M (Fig. S11)	91	M01	UGT92G	Medtr2g098430	Glyma.15G032000	Phvul.L011543.1	Lj3g3v1729050.1	Tp57577_TGAC_v2_mRNA7147	High Confidence
	92	M02	UGT92G	Medtr5g087620	Glyma.02G273400; Glyma.14G043600; Glyma.14G043700; Glyma.14G043800	Phvul.008G208400.1; Phvul.008G208500.1; Phvul.008G208600.1	−	−	High Confidence
Group N (Fig. S11)	93	N01		Medtr5g098960	Glyma.14G002500	Phvul.008G291000.1	Lj2g3v3341900.1	−	High Confidence
Group O (Fig. S11)	94	O01	UGT93A	Medtr1g029540; Medtr4g008630	Glyma.02G184200; Glyma.02G186000; Glyma.10G107900; Glyma.10G108400	Phvul.007G251000.1; Phvul.007G251100.1; Phvul.007G251200.1; Phvul.007G251300.1; Phvul.008G103900.1	Lj5g3v0875860.1; Lj5g3v0877180.1; Lj5g3v0878370.1; Lj0g3v0011269.1; Lj0g3v0172459.1	Tp57577_TGAC_v2_mRNA20356	High Confidence
	95	O02		Medtr8g090095	Glyma.03G134500; Glyma.19G136700	Phvul.008G158106.1	Lj1g3v4238000.1	Tp57577_TGAC_v2_mRNA6433	High Confidence
Group P (Fig. S11)	96	P01		Medtr5g031830; Medtr5g031840; Medtr5g031860	Glyma.01G021700; Glyma.01G022300	Phvul.002G145900.1; Phvul.002G146100.1; Phvul.002G146200.1	Lj2g3v1455170.1	Tp57577_TGAC_v2_mRNA37968; Tp57577_TGAC_v2_mRNA37988; Tp57577_TGAC_v2_mRNA38043	High Confidence
	97	P02		−	Glyma.04G109000; Glyma.04G109400	Phvul.010G001300.1; Phvul.010G009000.2	−	−	High Confidence. Homologs present in Cajanus cajan (Eg. C.cajan_44916)
Group R (Fig. S11)	98	R01		Medtr5g027210	−	Phvul.002G132100.1	Lj6g3v1603970.1	Tp57577_TGAC_v2_mRNA30129	High Confidence

## Sheet: Table S7
Table S7. Gain or loss of introns in MtUGTs and GmUGTs
Notes:	1. Genes highlighted in blue color indicates that the gene may diverged or corrospond a new putative ortholog loci (POL)
	2. Underlined genes had one intron in the coding sequence. Numbers within brackets indicates the presense of total number of introns in the coding sequence.
	3. Bold genes are considered as intron gained genes.
	4. Green, blue and no background denotes no intron POL, one intron POL and mixed intron POL, respectively
Phylogenetic Group	No.	Putative Ortholog Loci (POL)	Medicago truncatula	Glycine max	Phaseolus vulgaris	Lotus japonicus	Trifolium pratense	Remarks
Group A	1	A01	Medtr1g090270; Medtr4g059370	Glyma.10G194000; Glyma.10G194100 (3); Glyma.20G196000; Glyma.20G196200 (2)	Phvul.007G135800.1	−	Tp57577_TGAC_v2_mRNA13839	Mixed POL. Possibly a no intron POL. Need further analysis from other legumes
	2	A02	Medtr2g008220; Medtr2g008225; Medtr2g046620; Medtr3g435310 (2); Medtr4g077960; Medtr4g123553; Medtr6g036650; Medtr6g042310	Glyma.08G181000; Glyma.10G104700	Phvul.006G208300.1; Phvul.006G208500.1	Lj4g3v0338060.1	Tp57577_TGAC_v2_mRNA20433	No intron POL
	3	A03	Medtr2g008226	Glyma.15G051400	Phvul.006G208400.1	Lj4g3v0337970.1	Tp57577_TGAC_v2_mRNA20418	No intron POL
	4	A04	Medtr2g014900	Glyma.08G332500	−	Lj6g3v2006380.1	Tp57577_TGAC_v2_mRNA12040	No intron POL
	5	A05	Medtr2g083380; Medtr2g083490	Glyma.13G254700	Phvul.005G093500.1; Phvul.005G093600.1; Phvul.011G138500.1	Lj3g3v1528060; Lj3g3v1528100	−	Mixed POL; Introns may gained or lost
	6	A06	Medtr2g083390; Medtr2g083420; Medtr2g083430; Medtr2g083480	Glyma.12G132500; Glyma.12G212600; Glyma.12G212700; Glyma.13G289000; Glyma.13G289100	Phvul.005G093300.1; Phvul.011G136700.1; Phvul.011G138600.1	Lj0g3v0361719.1	Tp57577_TGAC_v2_mRNA20665; Tp57577_TGAC_v2_mRNA20682; Tp57577_TGAC_v2_mRNA20694	Mixed POL; Introns may gained or lost
	7	A07	Medtr4g079250; Medtr4g079270	Glyma.06G285700; Glyma.12G120200	Phvul.011G115700.1; Phvul.011G128700.1	Lj0g3v0121779.1	Tp57577_TGAC_v2_mRNA31428; Tp57577_TGAC_v2_mRNA31488	Mixed POL. Possibly a no intron POL. Need further analysis from other legumes. Introns may gained in Gm/Pv lineage
	8	A08	Medtr5g066410; Medtr8g007565; Medtr8g007650	Glyma.07G067200; Glyma.16G033200 (3)	−	−	−	Mixed POL; Introns may gained or lost
	9	A09	Medtr7g067120; Medtr7g067330	−	Phvul.010G036800.1; Phvul.010G036900.1; Phvul.010G037000.1; Phvul.010G037600.1	Lj0g3v0150839.1	−	No intron POL
	10	A10	Medtr8g068330; Medtr8g068340; Medtr8g068360	Glyma.18G148200; Glyma.18G148500	Phvul.003G288100.1; Phvul.003G288200.1	−	Tp57577_TGAC_v2_mRNA30850; Tp57577_TGAC_v2_mRNA30859	No intron POL
	11	A11	−	Glyma.06G235000	−	Lj3g3v0428930.1	−	Mixed POL; Introns may gained or lost
	12	A12	−	−	Phvul.011G136400.1	−	−	Mixed POL; Introns may gained or lost. Need further analysis from other legumes.
Group B	13	B01	Medtr2g059240	Glyma.06G206700	−	−	Tp57577_TGAC_v2_mRNA15825	Mixed POL; Introns may gained or lost
	14	B02	Medtr8g071070; Medtr0009s0240	Glyma.01G067100	Phvul.003G036900.1	Lj2g3v1203480.1	Tp57577_TGAC_v2_mRNA39825	No intron POL
	15	B03	Medtr8g466240	Glyma.14G054400	Phvul.011G151100.1; Phvul.011G151200.1	Lj0g3v0095449.1; Lj0g3v0109409.1	Tp57577_TGAC_v2_mRNA37582	No intron POL
Group C	16	C01	−	−	Phvul.007G048100.1 (2); Phvul.008G151900.1	−	−	Mixed POL; Introns may gained or lost. Need further analysis from other legumes.
Group D	17	D01	Medtr1g040310; Medtr8g044140	Glyma.10G280400; Glyma.15G221300	Phvul.007G020600.1; Phvul.007G020700.1; Phvul.007G020800.1	Lj0g3v0067039.1; Lj0g3v0236039.1	Tp57577_TGAC_v2_mRNA36958	Mixed POL; Introns may gained or lost. Need further analysis from other legumes.
	18	D02	Medtr1g062380; Medtr5g045970; Medtr7g102520	Glyma.10G062300; Glyma.18G274400 (2)	Phvul.001G182800.1; Phvul.008G026100.1	Lj1g3v4690450.1; Lj1g3v4690460.1; Lj5g3v0681100.1	Tp57577_TGAC_v2_mRNA23221	No intron POL
	19	D03	Medtr2g034990; Medtr2g035020; Medtr2g035040; Medtr4g117980; Medtr4g117950; Medtr4g117960; Medtr4g117890; Medtr4g118000; Medtr5g029800; Medtr5g067170; Medtr6g035185; Medtr6g035265; Medtr7g012120; Medtr8g032950; Medtr0536s0010; Medtr0536s0020; Medtr0536s0030	Glyma.07G254600; Glyma.07G254700; Glyma.07G254800; Glyma.07G254900; Glyma.17G019400; Glyma.17G019500; Glyma.17G019600	Phvul.003G097200.1; Phvul.003G097300.1; Phvul.003G097400.1	Lj4g3v2376170.1; Lj4g3v2376180.1; Lj4g3v2376190.1; Lj4g3v2376260.1; Lj4g3v2376300.1; Lj6g3v1753070.1	Tp57577_TGAC_v2_mRNA21329; Tp57577_TGAC_v2_mRNA21330; Tp57577_TGAC_v2_mRNA21332; Tp57577_TGAC_v2_mRNA21333; Tp57577_TGAC_v2_mRNA29072; Tp57577_TGAC_v2_mRNA29073; Tp57577_TGAC_v2_mRNA29074; Tp57577_TGAC_v2_mRNA29080	No intron POL
	20	D04	Medtr4g024020; Medtr7g102460; Medtr7g102490	Glyma.03G187200; Glyma.03G187400; Glyma.03G187500; Glyma.19G187100; Glyma.19G187400	Phvul.001G182300.1; Phvul.001G182500.1; Phvul.001G182600.1; Phvul.001G182700.1	−	Tp57577_TGAC_v2_mRNA8981; Tp57577_TGAC_v2_mRNA8992; Tp57577_TGAC_v2_mRNA8998; Tp57577_TGAC_v2_mRNA8999; Tp57577_TGAC_v2_mRNA9000; Tp57577_TGAC_v2_mRNA41578	No intron POL
	21	D05	Medtr4g031800	Glyma.16G033700	Phvul.010G101600.1; Phvul.010G101800.1	Lj3g3v3776600.1	−	No intron POL
	22	D06	Medtr4g108250; Medtr7g055710; Medtr7g070610; Medtr7g070660; Medtr7g070740; Medtr7g070780; Medtr7g070800; Medtr7g070810; Medtr7g070860; Medtr7g070870 (3); Medtr7g070910; Medtr7g070930; Medtr7g070940; Medtr7g071040; Medtr7g071050	Glyma.09G280400 (2); Glyma.09G280500; Glyma.18G208300; Glyma.18G208500; Glyma.18G208600	Phvul.008G090500.1; Phvul.008G090600.1; Phvul.008G090700.1; Phvul.008G090900.1 (3)	Lj1g3v2416590.1	Tp57577_TGAC_v2_mRNA19322; Tp57577_TGAC_v2_mRNA19327; Tp57577_TGAC_v2_mRNA35915	No intron POL
	23	D07	Medtr4g485590; Medtr4g485620; Medtr8g056740 (3); Medtr8g066610	Glyma.02G104700; Glyma.02G104800; Glyma.02G104900; Glyma.02G105000; Glyma.02G105300	Phvul.002G093300.1; Phvul.003G046900.1; Phvul.003G047000.1	Lj4g3v0620520.1	Tp57577_TGAC_v2_mRNA12941	No intron POL
	24	D08	Medtr4g485630	Glyma.02G104600	Phvul.003G047100.1	Lj4g3v0620420.1	−	No intron POL
	25	D09	Medtr5g016660	Glyma.11G053400	Phvul.002G016400.1; Phvul.002G016500.1	Lj2g3v1903270.1	−	No intron POL
	26	D10	Medtr5g039900; Medtr5g040030; Medtr6g035295	Glyma.01G046300	−	−	Tp57577_TGAC_v2_mRNA38240	Mixed POL; Introns may gained or lost. Need further analysis from other legumes.
	27	D11	Medtr5g045960	Glyma.10G062600; Glyma.19G187700 (2)	Phvul.001G183000.1	Lj5g3v0681120.2	Tp57577_TGAC_v2_mRNA39874	No intron POL
	28	D12	Medtr7g102450; Medtr7g117405	Glyma.03G186900; Glyma.03G187000; Glyma.19G187000	Phvul.001G182100.1; Phvul.001G182200.1; Phvul.001G182400.1	Lj1g3v4690420.1	Tp57577_TGAC_v2_mRNA4938; Tp57577_TGAC_v2_mRNA8982	No intron POL
	29	D13	Medtr7g102550	Glyma.19G187500	−	Lj1g3v4691500.1	Tp57577_TGAC_v2_mRNA8994; Tp57577_TGAC_v2_mRNA31342	No intron POL
	30	D14	Medtr7g102560	Glyma.03G187700; Glyma.19G187600 (4)	Phvul.001G182900.1	−	Tp57577_TGAC_v2_mRNA8989	No intron POL
	31	D15	−	Glyma.01G188800 (2)	−	−	−	Mixed POL; Possibly a one intron or no intron POL. Need further analysis from other legumes.
	32	D16	−	Glyma.02G104300; Glyma.02G104500; Glyma.07G215500	Phvul.003G047200.2	Lj4g3v0620410.1	Tp57577_TGAC_v2_mRNA13067	No intron POL
	33	D17	−	Glyma.10G062200	Phvul.007G152800.1	Lj5g3v0681080.1	−	No intron POL
	34	D18	−	Glyma.08G348500; Glyma.08G348600 (3)	Phvul.008G130100.2	−	−	Mixed POL; Possibly a one intron POL or introns may gained. Need further analysis from other legumes.
	35	D19	−	Glyma.11G000500	Phvul.002G054100.1	Lj1g3v0013440.1; Lj1g3v0116690.1	−	No intron POL
	36	D20	−	−	−	Lj5g3v0681030.1; Lj5g3v0681090.1	−	Mixed POL. Possibly a no intron POL or introns may lost. Need further analysis from other legumes
	37	D21	−	−	−	−	Tp57577_TGAC_v2_mRNA6677 (2)	Mixed POL. Need further analysis from other legumes
Group E	38	E01	Medtr1g019510; Medtr8g008990; Medtr8g009050; Medtr8g009055; Medtr8g009063; Medtr8g009067; Medtr8g009073	Glyma.03G091200; Glyma.03G104500; Glyma.03G104700; Glyma.03G104800; Glyma.03G115800; Glyma.07G116500; Glyma.07G119400	Phvul.004G041000.2; Phvul.010G042200.1; Phvul.010G042300.1; Phvul.010G042400.1; Phvul.010G042500.1; Phvul.010G042600.1	−	Tp57577_TGAC_v2_mRNA3875; Tp57577_TGAC_v2_mRNA11597; Tp57577_TGAC_v2_mRNA33207; Tp57577_TGAC_v2_mRNA33214; Tp57577_TGAC_v2_mRNA33228; Tp57577_TGAC_v2_mRNA33234	No intron POL
	39	E02	Medtr2g040530; Medtr2g046750; Medtr2g046820	Glyma.09G082900	Phvul.009G218800.1	−	−	No intron POL
	40	E03	Medtr3g009510	Glyma.06G320800	Phvul.005G005400.1; Phvul.005G005500.1; Phvul.005G005600.1	Lj0g3v0272789.1	−	One Intron POL
	41	E04	Medtr4g082810; Medtr4g082820	−	−	−	Tp57577_TGAC_v2_mRNA41332	Mixed POL. Possibly a no intron POL or introns may lost. Need further analysis from other legumes
	42	E05	Medtr5g019580	Glyma.01G177900; Glyma.11G064400	Phvul.002G026900.1; Phvul.003G021900.1	−	−	Mixed POL; Introns may gained or lost. Need further analysis from other legumes.
	43	E06	Medtr5g070040; Medtr5g070090	Glyma.02G225800; Glyma.02G226000; Glyma.14G192800	Phvul.008G262000.1; Phvul.008G262100.1	Lj2g3v2246160.1; Lj0g3v0088989.1; Lj0g3v0110479.1; Lj0g3v0282979.1; Lj0g3v0292239.1; Lj0g3v0333449.1	Tp57577_TGAC_v2_mRNA24524	No intron POL
	44	E07	Medtr5g090580; Medtr5g090600; Medtr5g090610; Medtr5g090620; Medtr5g090630; Medtr5g090660; Medtr5g090670; Medtr5g090700; Medtr5g098930	Glyma.02G309800	Phvul.008G290200.1; Phvul.008G290300.1	Lj0g3v0168699.1	Tp57577_TGAC_v2_mRNA9072; Tp57577_TGAC_v2_mRNA9074; Tp57577_TGAC_v2_mRNA9077; Tp57577_TGAC_v2_mRNA9078 (2); Tp57577_TGAC_v2_mRNA9083; Tp57577_TGAC_v2_mRNA9085; Tp57577_TGAC_v2_mRNA9090; Tp57577_TGAC_v2_mRNA9091; Tp57577_TGAC_v2_mRNA34576	No intron POL
	45	E08	Medtr6g005600	Glyma.07G110500	Phvul.010G053500.1	−	−	Mixed POL; Introns may gained or lost. Need further analysis from other legumes.
	46	E09	Medtr6g023665; Medtr6g488280; Medtr8g006220; Medtr8g006710; Medtr8g006730; Medtr8g465670	Glyma.03G116200	−	Lj0g3v0128489.1	Tp57577_TGAC_v2_mRNA9224; Tp57577_TGAC_v2_mRNA29911; Tp57577_TGAC_v2_mRNA31259; Tp57577_TGAC_v2_mRNA31259; Tp57577_TGAC_v2_mRNA34270	No intron POL
	47	E10	Medtr6g033615; Medtr6g033625; Medtr6g033660; Medtr6g033675; Medtr6g033725	Glyma.09G127200; Glyma.09G127300; Glyma.09G127700; Glyma.16G175200; Glyma.16G175300; Glyma.16G175400; Glyma.16G175500; Glyma.16G175600; Glyma.16G175900	Phvul.004G103900.1; Phvul.004G104100.1; Phvul.004G104200.1	−	Tp57577_TGAC_v2_mRNA36980; Tp57577_TGAC_v2_mRNA37875; Tp57577_TGAC_v2_mRNA37880; Tp57577_TGAC_v2_mRNA37883; Tp57577_TGAC_v2_mRNA37932; Tp57577_TGAC_v2_mRNA37941	No intron POL
	48	E11	Medtr6g078320	Glyma.09G162400; Glyma.16G212000	Phvul.004G137900.2; Phvul.004G138200.1; Phvul.004G138400.2; Phvul.004G138450.1	−	−	Mixed POL; Introns may gained or lost. Need further analysis from other legumes.
	49	E12	Medtr7g046490	Glyma.01G074600	Phvul.008G140800.1	Lj6g3v0672150.2; Lj6g3v0672160.1	Tp57577_TGAC_v2_mRNA40387	No intron POL
	50	E13	Medtr7g047030; Medtr0078s0010; Medtr0078s0060; Medtr0078s0190	Glyma.08G338100; Glyma.08G338300; Glyma.08G338500; Glyma.08G338600; Glyma.08G338700; Glyma.08G338800	Phvul.008G140500.1; Phvul.008G140700.1	Lj0g3v0214389.1	Tp57577_TGAC_v2_mRNA40467; Tp57577_TGAC_v2_mRNA40491	No intron POL
	51	E14	Medtr7g117170; Medtr8g027870; Medtr8g027885	Glyma.03G256500; Glyma.19G254500	Phvul.006G111400.1; Phvul.009G120600.1	Lj1g3v5034560.1; Lj3g3v2427430.1	Tp57577_TGAC_v2_mRNA7920	No intron POL
	52	E15	Medtr8g006260	Glyma.07G110300	Phvul.010G053700.1	Lj0g3v0304689.1 (3)	−	Mixed POL; Introns may gained or lost. Need further analysis from other legumes.
	53	E16	Medtr8g006270	Glyma.03G116100	−	−	Tp57577_TGAC_v2_mRNA32727	Mixed POL; Introns may gained or lost. Need further analysis from other legumes.
	54	E17	Medtr8g012630; Medtr8g012635; Medtr8g012650; Medtr8g012745; Medtr8g077590; Medtr0184s0030	Glyma.08G338200; Glyma.08G367000; Glyma.19G102800	Phvul.008G140600.1	Lj6g3v0672170.1	Tp57577_TGAC_v2_mRNA17710; Tp57577_TGAC_v2_mRNA40419	No intron POL
	55	E18	Medtr8g074550	Glyma.06G239500; Glyma.06G239600; Glyma.12G163400	Phvul.002G096500.1	Lj3g3v0429540.1; Lj3g3v0429610.1; Lj0g3v0136929.1	Tp57577_TGAC_v2_mRNA15473; Tp57577_TGAC_v2_mRNA15481	Mixed POL; Introns may gained or lost. Need further analysis from other legumes.
	56	E19	−	Glyma.03G032500; Glyma.03G032700; Glyma.03G032800	Phvul.010G071900.1	Lj0g3v0128059.1	−	Mixed POL; Introns may gained or lost. Need further analysis from other legumes.
	57	E20	−	Glyma.05G181100	−	Lj5g3v0780820.1; Lj6g3v1985690.1	−	No intron POL
	58	E21	−	Glyma.09G128300	−	−	Tp57577_TGAC_v2_mRNA40409	No intron POL
	59	E22	−	Glyma.09G128400; Glyma.16G176000	−	−	−	Mixed POL; Introns may lost. Need further analysis from other legumes.
	60	E23	−	−	−	−	Tp57577_TGAC_v2_mRNA40423	Mixed POL; Introns may lost. Need further analysis from other legumes.
Group F	61	F01	Medtr4g128690; Medtr4g128720	Glyma.13G094300	Phvul.003G148300.1	Lj4g3v2058340.1	−	One Intron POL
	62	F02	−	Glyma.07G183200; Glyma.07G183300; Glyma.07G183400; Glyma.08G066800; Glyma.U001500 (2)	Phvul.002G214300.1; Phvul.002G214400.1; Phvul.002G214500.1	−	−	Mixed POL; Introns may gained or lost. Need further analysis from other legumes.
	63	F03	−	Glyma.13G255800; Glyma.15G058800	Phvul.006G201100.1	Lj6g3v2192300.1	Tp57577_TGAC_v2_mRNA9817	No intron POL
Group G	64	G01	Medtr2g008210	Glyma.15G051300	−	−	Tp57577_TGAC_v2_mRNA20398	One Intron POL
	65	G02	Medtr3g008010; Medtr5g058320 (2); Medtr6g011340; Medtr6g013440; Medtr6g013450; Medtr6g013900; Medtr6g013920; Medtr6g013960; Medtr6g013990; Medtr6g014020; Medtr6g014040; Medtr6g014050; Medtr6g014150; Medtr6g014160 (5); Medtr6g014170 (2); Medtr6g014185 (5); Medtr6g014187; Medtr6g014200; Medtr6g014220; Medtr6g014240 (3); Medtr6g014250; Medtr6g014270; Medtr6g014290; Medtr6g014300 (2); Medtr6g014310; …	Glyma.08G178200; Glyma.15G054300; Glyma.15G054500; Glyma.19G035800; Glyma.19G036100	Phvul.004G042900.1; Phvul.004G043000.1 (2); Phvul.004G043100.1; Phvul.004G043200.1; Phvul.004G043300.1 (2); Phvul.004G043400.1; Phvul.004G043500.1 (3); Phvul.006G205500.1; Phvul.006G205600.1; Phvul.006G205700.1	Lj2g3v1192870.1; Lj0g3v0125139.1; Lj0g3v0297549.1	Tp57577_TGAC_v2_mRNA10358; Tp57577_TGAC_v2_mRNA23697; Tp57577_TGAC_v2_mRNA23698; Tp57577_TGAC_v2_mRNA23699; Tp57577_TGAC_v2_mRNA23700; Tp57577_TGAC_v2_mRNA23701	One Intron POL
	66	G03	Medtr3g079480; Medtr3g479470; Medtr3g479490; Medtr3g479520	Glyma.13G029500; Glyma.13G029900; Glyma.20G057500	Phvul.006G017400.1; Phvul.006G017500.1; Phvul.006G017600.1; Phvul.011G158500.1	Lj3g3v0754960.1; Lj0g3v0102849.1; Lj0g3v0118899.1; Lj0g3v0131399.1; Lj0g3v0193249.1	Tp57577_TGAC_v2_mRNA9912; Tp57577_TGAC_v2_mRNA13717; Tp57577_TGAC_v2_mRNA14900 (2); Tp57577_TGAC_v2_mRNA14910; Tp57577_TGAC_v2_mRNA39177	One Intron POL
	67	G04	Medtr4g094220	−	−	−	Tp57577_TGAC_v2_mRNA35695	One Intron POL; Because all the remaining group G POLs are one intron POLs
	68	G05	Medtr5g064240; Medtr5g464760; Medtr0036s0220	Glyma.06G102300; Glyma.13G090300; Glyma.14G175000; Glyma.14G175100; Glyma.14G175400; Glyma.14G175800; Glyma.15G234700	Phvul.008G174700.1; Phvul.008G175300.1; Phvul.008G175500.1; Phvul.008G175600.1	Lj0g3v0140509.1	−	One Intron POL
Group H	69	H01	Medtr3g069690	−	Phvul.001G238800.1	−	Tp57577_TGAC_v2_mRNA34838	One Intron POL
	70	H02	Medtr3g069710	Glyma.11G225600	Phvul.001G238900.1	Lj2g3v2677980.1	Tp57577_TGAC_v2_mRNA34840	One Intron POL
	71	H03	Medtr4g064987	Glyma.11G134300; Glyma.12G058300 (4)	Phvul.011G060300.1	−	Tp57577_TGAC_v2_mRNA33035 (2)	One Intron POL
Group I	72	I01	Medtr7g013180	Glyma.18G265700	Phvul.008G034300.1	Lj1g3v3020980.1	Tp57577_TGAC_v2_mRNA34614	One Intron POL
	73	I02	Medtr7g013200; Medtr7g013220; Medtr7g013240; Medtr7g013260	Glyma.08G244500; Glyma.08G244600; Glyma.08G244800; Glyma.18G265800; Glyma.18G265900; Glyma.18G266000; Glyma.18G266100 (2)	Phvul.008G034000.1; Phvul.008G034100.1; Phvul.008G034200.2; Phvul.008G035800.1	Lj1g3v3021160.1	−	One Intron POL
	74	I03	−	Glyma.01G085600 (2); Glyma.01G085700; Glyma.01G085800; Glyma.08G244700; Glyma.13G056600 (2); Glyma.13G056800; Glyma.19G029500; Glyma.19G029700	Phvul.004G035500.1; Phvul.004G035600.1; Phvul.004G035700.1; Phvul.004G035800.1; Phvul.004G035900.1; Phvul.004G036000.1; Phvul.004G036100.1; Phvul.004G037000.1; Phvul.004G037100.1	−	−	One Intron POL
	75	I04	−	Glyma.19G029300	Phvul.004G035300.1	−	−	One Intron POL; Because all the remaining group I POLs are one intron POLs
Group J	76	J01	Medtr3g031400; Medtr3g031450	Glyma.11G164600 (3)	−	−	Tp57577_TGAC_v2_mRNA36819 (2)	One Intron POL
	77	J02	Medtr5g072810; Medtr5g072820; Medtr5g072830; Medtr5g072840	Glyma.14G198000	Phvul.008G257200.1	Lj0g3v0278389.2	Tp57577_TGAC_v2_mRNA30718	One Intron POL
	78	J03	Medtr5g072850(3); Medtr5g075440	Glyma.02G230900; Glyma.14G198100 (2)	−	−	−	One Intron POL
	79	J04	Medtr5g072860	Glyma.02G231000; Glyma.14G198600	Phvul.008G256600.1; Phvul.008G256800.1	−	−	One Intron POL
	80	J05	−	Glyma.04G188100	−	−	−	One Intron POL; Because all the remaining group J POLs are one intron POLs
Group L	81	L01	Medtr1g032490; Medtr1g107285; Medtr1g107315; Medtr1g107325 (2); Medtr1g107350; Medtr1g107360; Medtr1g107365; Medtr1g107375; Medtr3g049970; Medtr8g064870; Medtr8g064880	Glyma.20G128100	Phvul.007G039200.1; Phvul.007G039300.1	Lj5g3v2112290.1; Lj0g3v0286789.1	Tp57577_TGAC_v2_mRNA3333; Tp57577_TGAC_v2_mRNA3357; Tp57577_TGAC_v2_mRNA3375	No intron POL
	82	L02	Medtr1g107380	Glyma.10G262700	Phvul.007G039400.1; Phvul.007G039500.1; Phvul.007G039600.1	Lj5g3v2112320.1	Tp57577_TGAC_v2_mRNA3385	No intron POL
	83	L03	Medtr3g084520; Medtr3g084530; Medtr3g084540; Medtr8g083280; Medtr8g083290	Glyma.05G150600; Glyma.05G150700; Glyma.08G107500; Glyma.08G107600; Glyma.18G003100	Phvul.001G265400.2	Lj4g3v2578220.1	Tp57577_TGAC_v2_mRNA12222; Tp57577_TGAC_v2_mRNA12241; Tp57577_TGAC_v2_mRNA31788; Tp57577_TGAC_v2_mRNA31795	Mixed POL; Introns may gained or lost. Need further analysis from other legumes.
	84	L04	Medtr4g094920; Medtr4g095008; Medtr5g016480	Glyma.17G166500	Phvul.003G239700.1	−	Tp57577_TGAC_v2_mRNA24673	No intron POL
	85	L05	Medtr5g004940 (2)	−	−	−	−	Mixed POL; Introns may gained or lost. Need further analysis from other legumes.
	86	L06	Medtr5g035560 (2); Medtr5g035580	Glyma.01G036000; Glyma.02G029900	Phvul.002G075200.1	Lj2g3v1371330.1	Tp57577_TGAC_v2_mRNA13964	One Intron POL
	87	L07	Medtr6g038200; Medtr6g038220; Medtr6g038230; Medtr6g038240; Medtr6g038300	Glyma.16G158100	Phvul.004G086500.1	Lj0g3v0006839.1; Lj0g3v0124399.1	Tp57577_TGAC_v2_mRNA16766	One Intron POL
	88	L08	Medtr7g080900; Medtr7g080935; Medtr7g080940; Medtr7g080950	Glyma.09G245900; Glyma.13G061500; Glyma.13G061600; Glyma.13G173900; Glyma.18G247000; Glyma.19G025100; Glyma.19G025200	Phvul.004G024500.1; Phvul.004G029500.1; Phvul.004G030400.1; Phvul.004G031000.1; Phvul.004G031100.1; Phvul.009G115200.1	Lj1g3v2896080.1; Lj1g3v2896230.1	−	One Intron POL
	89	L09	Medtr8g088560	Glyma.08G125600	Phvul.002G247700.1	Lj4g3v2679630.1	Tp57577_TGAC_v2_mRNA7039	One Intron POL
	90	L10	−	−	Phvul.011G184600.1	−	−	Mixed POL; Introns may gained. Need further analysis from other legumes.
Group M	91	M01	Medtr2g098430	Glyma.15G032000	Phvul.L011543.1	Lj3g3v1729050.1	Tp57577_TGAC_v2_mRNA7147	No intron POL
	92	M02	Medtr5g087620	Glyma.02G273400; Glyma.14G043600; Glyma.14G043700; Glyma.14G043800 (3)	Phvul.008G208400.1; Phvul.008G208500.1; Phvul.008G208600.1	−	−	Mixed POL; Introns may gained or lost. Need further analysis from other legumes.
Group N	93	N01	Medtr5g098960	Glyma.14G002500	Phvul.008G291000.1	Lj2g3v3341900.1	−	One Intron POL
Group O	94	O01	Medtr1g029540; Medtr4g008630	Glyma.02G184200; Glyma.02G186000; Glyma.10G107900; Glyma.10G108400	Phvul.007G251000.1; Phvul.007G251100.1; Phvul.007G251200.1; Phvul.007G251300.1; Phvul.008G103900.1	Lj5g3v0875860.1; Lj5g3v0877180.1; Lj5g3v0878370.1; Lj0g3v0011269.1; Lj0g3v0172459.1	Tp57577_TGAC_v2_mRNA20356	No intron POL
	95	O02	Medtr8g090095	Glyma.03G134500; Glyma.19G136700	Phvul.008G158106.1	Lj1g3v4238000.1	Tp57577_TGAC_v2_mRNA6433	No intron POL
Group P	96	P01	Medtr5g031830; Medtr5g031840; Medtr5g031860	Glyma.01G021700; Glyma.01G022300	Phvul.002G145900.1; Phvul.002G146100.1; Phvul.002G146200.1	Lj2g3v1455170.1	Tp57577_TGAC_v2_mRNA37968 (2); Tp57577_TGAC_v2_mRNA37988; Tp57577_TGAC_v2_mRNA38043	One Intron POL
	97	P02	−	Glyma.04G109000; Glyma.04G109400 (2)	Phvul.010G001300.1; Phvul.010G009000.2 (2)	−	−	One Intron POL; Because all the remaining group P POLs are one intron POLs
Group R	98	R01	Medtr5g027210	−	Phvul.002G132100.1	Lj6g3v1603970.1	Tp57577_TGAC_v2_mRNA30129	No intron POL

## Sheet: Table S8
Table S8. Gene duplications in UGT family of Mt and Gm
Notes:	1. Green color denotes segmental duplication event while all the remaining colors denotes tandem duplication event
	2. Same color indicates the genes may invovled in the same event
	3. Full-length protein identity (%) inferred from the Bold genes within each multi copy POL using ClustalOmega
No.	POL Status	POL No.	Gene Ids	Full-length protein identity (%)	Segmental Genes	Tandem Genes
1	Douple Copy	A01	Medtr1g090270; Medtr4g059370	61.13	2
2		A05	Medtr2g083380; Medtr2g083490	89.76	2
3		A07	Medtr4g079250; Medtr4g079270	90.04		2
4		A09	Medtr7g067120; Medtr7g067330	88.02		2
5		B02	Medtr8g071070; Medtr0009s0240	76.87	2
6		D01	Medtr1g040310; Medtr8g044140	88.07	2
7		D12	Medtr7g102450; Medtr7g117405	80.86	2
8		E04	Medtr4g082810; Medtr4g082820	80		2
9		E06	Medtr5g070040; Medtr5g070090	77.12		2
10		F01	Medtr4g128690; Medtr4g128720	76.43		2
11		J01	Medtr3g031400; Medtr3g031450	87.47		2
12		J03	Medtr5g072850; Medtr5g075440	70.05	2
13		L06	Medtr5g035560; Medtr5g035580	91.81		2
14		O01	Medtr1g029540; Medtr4g008630	87.17	2
1	Multi Copy	A02	Medtr2g008220; Medtr2g008225; Medtr2g046620; Medtr3g435310; Medtr4g077960; Medtr4g123553; Medtr6g036650; Medtr6g042310	71 - 90	2	6
2		A06	Medtr2g083390; Medtr2g083420; Medtr2g083430; Medtr2g083480	77 - 93		4
3		A08	Medtr5g066410; Medtr8g007565; Medtr8g007650	96 - 99	3
4		A10	Medtr8g068330; Medtr8g068340; Medtr8g068360	74 - 83		3
5		D02	Medtr1g062380; Medtr5g045970; Medtr7g102520	64 -80	3
6		D03	Medtr2g034990; Medtr2g035020; Medtr2g035040; Medtr4g117890; Medtr4g117950; Medtr4g117960; Medtr4g117980; Medtr4g118000; Medtr5g029800; Medtr5g067170; Medtr6g035185; Medtr6g035265; Medtr7g012120; Medtr8g032950; Medtr0536s0010; Medtr0536s0020; Medtr0536s0030	61 - 84	4	13
7		D04	Medtr4g024020; Medtr7g102460; Medtr7g102490	80 - 85	1	2
8		D06	Medtr4g108250; Medtr7g055710; Medtr7g070610; Medtr7g070660; Medtr7g070740; Medtr7g070780; Medtr7g070800; Medtr7g070810; Medtr7g070860; Medtr7g070870; Medtr7g070910; Medtr7g070930; Medtr7g070940; Medtr7g071040; Medtr7g071050	67 - 89	2	13
9		D07	Medtr4g485590; Medtr4g485620; Medtr8g056740; Medtr8g066610	61 - 76	2	2
10		D10	Medtr5g039900; Medtr5g040030; Medtr6g035295	74 - 75	1	2
11		E01	Medtr1g019510; Medtr8g008990; Medtr8g009050; Medtr8g009055; Medtr8g009063; Medtr8g009067; Medtr8g009073	70 - 87	1	6
12		E02	Medtr2g040530; Medtr2g046750; Medtr2g046820	82 - 86	1	2
13		E07	Medtr5g090580; Medtr5g090600; Medtr5g090610; Medtr5g090620; Medtr5g090630; Medtr5g090660; Medtr5g090670; Medtr5g090700; Medtr5g098930	68 - 84	1	8
14		E09	Medtr6g023665; Medtr6g488280; Medtr8g006220; Medtr8g006710; Medtr8g006730; Medtr8g465670	60 - 91	4	2
15		E10	Medtr6g033615; Medtr6g033625; Medtr6g033660; Medtr6g033675; Medtr6g033725	65 - 85		5
16		E13	Medtr7g047030; Medtr0078s0010; Medtr0078s0060; Medtr0078s0190	83 - 93	1	3
17		E14	Medtr7g117170; Medtr8g027870; Medtr8g027885	59 - 95	1	2
18		E17	Medtr8g012630; Medtr8g012635; Medtr8g012650; Medtr8g012745; Medtr8g077590; Medtr0184s0030	62 - 80	3	3
19		G02	Medtr3g008010; Medtr5g058320; Medtr6g011340; Medtr6g013440; Medtr6g013450; Medtr6g013900; Medtr6g013920; Medtr6g013960; Medtr6g013990; Medtr6g014020; Medtr6g014040; Medtr6g014050; Medtr6g014150; Medtr6g014160; Medtr6g014170; Medtr6g014185; Medtr6g014187; Medtr6g014200; Medtr6g014220; Medtr6g014240; Medtr6g014250; Medtr6g014270; Medtr6g014290; Medtr6g014300; Medtr6g014310; Medtr7g011470; Medtr8g00…	66 - 80	8	22
20		G03	Medtr3g079480; Medtr3g479470; Medtr3g479490; Medtr3g479520	65 - 82	1	3
21		G05	Medtr5g064240; Medtr5g464760; Medtr0036s0220	85 - 86	3
22		I02	Medtr7g013200; Medtr7g013220; Medtr7g013240; Medtr7g013260	70 - 83		4
23		J02	Medtr5g072810; Medtr5g072820; Medtr5g072830; Medtr5g072840	82 - 90		4
24		L01	Medtr1g032490; Medtr1g107285; Medtr1g107315; Medtr1g107325; Medtr1g107350; Medtr1g107360; Medtr1g107365; Medtr1g107375; Medtr3g049970; Medtr8g064870; Medtr8g064880	69 - 85	2	9
25		L03	Medtr3g084520; Medtr3g084530; Medtr3g084540; Medtr8g083280; Medtr8g083290	59 - 92		5
26		L04	Medtr4g094920; Medtr4g095008; Medtr5g016480	54 - 85	3
27		L07	Medtr6g038200; Medtr6g038220; Medtr6g038230; Medtr6g038240; Medtr6g038300	63 - 86		5
28		L08	Medtr7g080900; Medtr7g080935; Medtr7g080940; Medtr7g080950	65 - 91		4
29		P01	Medtr5g031830; Medtr5g031840; Medtr5g031860	80 - 89		3
				Total	61	149
No.	POL Status	POL No.	Gm Gene Ids	Full-length protein identity (%)	Segmental Genes	Tandem Genes
1	Douple Copy	A02	Glyma.08G181000; Glyma.10G104700	73.58	2
2		A07	Glyma.06G285700; Glyma.12G120200	94.34	2
3		A08	Glyma.07G067200; Glyma.16G033200	78.51	2
4		A10	Glyma.18G148200; Glyma.18G148500	75.22		2
5		D01	Glyma.10G280400; Glyma.15G221300	66.87	2
6		D02	Glyma.10G062300; Glyma.18G274400	56.29	2
7		D11	Glyma.10G062600; Glyma.19G187700	79.08	2
8		D14	Glyma.03G187700; Glyma.19G187600	90.8	2
9		D18	Glyma.08G348500; Glyma.08G348600	62.84		2
10		E05	Glyma.01G177900; Glyma.11G064400	88.62	2
11		E11	Glyma.09G162400; Glyma.16G212000	78.2	2
12		E14	Glyma.03G256500; Glyma.19G254500	85.02	2
13		E22	Glyma.09G128400; Glyma.16G176000	91.29	2
14		F03	Glyma.13G255800; Glyma.15G058800	90	2
15		H03	Glyma.11G134300; Glyma.12G058300	86.76	2
16		J03	Glyma.02G230900; Glyma.14G198100	82.47	2
17		J04	Glyma.02G231000; Glyma.14G198600	85.31	2
18		L06	Glyma.01G036000; Glyma.02G029900	91.25	2
19		O02	Glyma.03G134500; Glyma.19G136700	94.63	2
20		P01	Glyma.01G021700; Glyma.01G022300	60.21		2
21		P02	Glyma.04G109000; Glyma.04G109400	66.52		2
1	Multi Copy	A01	Glyma.10G194000; Glyma.10G194100; Glyma.20G196000; Glyma.20G196200	75 - 90		4
2		A06	Glyma.12G132500; Glyma.12G212600; Glyma.12G212700; Glyma.13G289000; Glyma.13G289100	72 - 80	1	4
3		D03	Glyma.07G254600; Glyma.07G254700; Glyma.07G254800; Glyma.07G254900; Glyma.17G019400; Glyma.17G019500; Glyma.17G019600	65 - 86		7
4		D04	Glyma.03G187200; Glyma.03G187400; Glyma.03G187500; Glyma.19G187100; Glyma.19G187400	73 - 86		5
5		D06	Glyma.09G280400; Glyma.09G280500; Glyma.18G208300; Glyma.18G208500; Glyma.18G208600	72 - 75		5
6		D07	Glyma.02G104700; Glyma.02G104800; Glyma.02G104900; Glyma.02G105000; Glyma.02G105300	71 - 79		5
7		D12	Glyma.03G186900; Glyma.03G187000; Glyma.19G187000	86 - 88	1	2
8		D15	Glyma.02G104300; Glyma.02G104500; Glyma.07G215500	86 - 87	1	2
9		E01	Glyma.03G091200; Glyma.03G104500; Glyma.03G104700; Glyma.03G104800; Glyma.03G115800; Glyma.07G116500; Glyma.07G119400	66 - 84	4	3
10		E06	Glyma.02G225800; Glyma.02G226000; Glyma.14G192800	72 - 81	1	2
11		E10	Glyma.09G127200; Glyma.09G127300; Glyma.09G127700; Glyma.16G175200; Glyma.16G175300; Glyma.16G175400; Glyma.16G175500; Glyma.16G175600; Glyma.16G175900	60 - 90		9
12		E13	Glyma.08G338100; Glyma.08G338300; Glyma.08G338500; Glyma.08G338600; Glyma.08G338700; Glyma.08G338800	81 - 84		6
13		E17	Glyma.08G338200; Glyma.08G367000; Glyma.19G102800	67 - 80	3
14		E18	Glyma.06G239500; Glyma.06G239600; Glyma.12G163400	81 - 82	1	2
15		E19	Glyma.03G032500; Glyma.03G032700; Glyma.03G032800	90 - 92		3
16		F02	Glyma.07G183200; Glyma.07G183300; Glyma.07G183400; Glyma.08G066800; Glyma.U001500	73 - 94	2	3
17		G02	Glyma.08G178200; Glyma.15G054300; Glyma.15G054500; Glyma.19G035800; Glyma.19G036100	74 - 91	1	4
18		G03	Glyma.13G029500; Glyma.13G029900; Glyma.20G057500	72 - 99	1	2
19		G05	Glyma.06G102300; Glyma.13G090300; Glyma.14G175000; Glyma.14G175100; Glyma.14G175400; Glyma.14G175800; Glyma.15G234700	73 - 93	3	4
20		I02	Glyma.08G244500; Glyma.08G244600; Glyma.08G244800; Glyma.18G265800; Glyma.18G265900; Glyma.18G266000; Glyma.18G266100	68 - 91		7
21		I03	Glyma.01G085600; Glyma.01G085700; Glyma.01G085800; Glyma.08G244700; Glyma.13G056600; Glyma.13G056800; Glyma.19G029500; Glyma.19G029700	59 - 96	1	7
22		L03	Glyma.05G150600; Glyma.05G150700; Glyma.08G107500; Glyma.08G107600; Glyma.18G003100	67 - 85	1	4
23		L08	Glyma.09G245900; Glyma.13G061500; Glyma.13G061600; Glyma.13G173900; Glyma.18G247000; Glyma.19G025100; Glyma.19G025200	68 - 85	3	4
24		M02	Glyma.02G273400; Glyma.14G043600; Glyma.14G043700; Glyma.14G043800	81 - 82	1	3
25		O01	Glyma.02G184200; Glyma.02G186000; Glyma.10G107900; Glyma.10G108400	82 - 87	2	2
				Total	61	107

## Sheet: Table S9
Table S9. Homologs of soyasaponin-oriented UGTs in 14 papillionoid legume species
	Note:
	Homologs are identified from LIS database using synteny search, gene family search and BLASTp search against the corrosponding proteomes.
	Bolded genes are not in synteny realtionship. Genes highlighted in red color are truncated genes and not included in the phylogenetic analysis (Fig. 5−7).
	Genes highlighted in same color (except red) are belonged to same subgroup.
No.	Species	A02 (Fig. 5)		A03 (Fig. 5)
		A02-I	A02-II	UGT91H5
1	Arachis duranensis	Aradu.CT6CP	Not found	Not found
2	Arachis hypogea	Arahy.AX22IR; Arahy.9RF0MR	Not found	Arahy.4N1DCM
3	Arachis ipaensis	Araip.DP3MP.1_C-terminus	Not found	Araip.DP3MP.1_N-terminus
4	Cajanus cajan	C.cajan_17154	Not found	Not found
5	Cicer arietinum (CDC)	Ca_00114	Not found	Ca_00113
6	Glycine max	Glyma.08G181000	Glyma.10G104700	Glyma.15G051400
7	Lotus japonicus	Lj6g3v2218820.1; Lj6g3v2218850.1	Not found	Lj6g3v2218900.1
8	Lupinus angustifolius	Lup008977	Not found	Lup008976
9	Medicago truncatula	Medtr2g008220; Medtr2g008225; Medtr2g046620; Medtr3g435310; Medtr4g077960; Medtr4g123553; Medtr6g036650; Medtr6g042310	Not found	Medtr2g008226
10	Phaseolus vulgaris	Phvul.006G208300	Phvul.006G208500	Phvul.006G208400
11	Trifolium pratense	Tp57577_TGAC_v2_mRNA20433	Not found	Tp57577_TGAC_v2_mRNA20418
12	Vigna angularis	Vang03g00010	Vang03g08320	Vang03g00030
13	Vigna radiata	Vradi10g12640_C-terminus	Not found	Vradi10g12640_N-terminus
14	Vigna unguiculata	Vigun06g225800; Vigun06g225900	Vigun06g226300	Vigun06g226000
No.	Species	D03 (Fig. 6)
		D03-I	D03-II	D03-III
1	Arachis duranensis	Not found
2	Arachis hypogea	Arahy.Y78HYB			Unresolvable
3	Arachis ipaensis	Araip.QU1CY			Unresolvable
4	Cajanus cajan	C.cajan_04353	C.cajan_04352	C.cajan_04350; C.cajan_04351
5	Cicer arietinum (CDC)	Ca_06791	Ca_06792; Ca_06794	Ca_06796
6	Glycine max	Glyma.07G254800; Glyma.07G254900; Glyma.17G019400	Glyma.07G254700; Glyma.17G019500	Glyma.07G254600; Glyma.17G019600
7	Lotus japonicus	Lj4g3v2376170.1; Lj4g3v2376180.1; Lj4g3v2376190.1; Lj4g3v2376260.1; Lj4g3v2376300.1; Lj6g3v1753070.1			Unresolvable
8	Lupinus angustifolius	Lup026387			Unresolvable
9	Medicago truncatula	Medtr2g034990; Medtr2g035020; Medtr2g035040; Medtr4g117890; Medtr4g117950; Medtr4g117960; Medtr4g117970; Medtr4g117980; Medtr4g118000; Medtr5g029800; Medtr5g067170; Medtr6g035185; Medtr6g035265; Medtr7g012120; Medtr8g032950; Medtr0536s0010; Medtr0536s0020; Medtr0536s0030			Unresolvable
10	Phaseolus vulgaris	Phvul.003G097200	Phvul.003G097300	Phvul.003G097400
11	Trifolium pratense	Tp57577_TGAC_v2_mRNA21329; Tp57577_TGAC_v2_mRNA21330; Tp57577_TGAC_v2_mRNA21331; Tp57577_TGAC_v2_mRNA21332; Tp57577_TGAC_v2_mRNA21333; Tp57577_TGAC_v2_mRNA29072; Tp57577_TGAC_v2_mRNA29073; Tp57577_TGAC_v2_mRNA29074; Tp57577_TGAC_v2_mRNA29077; Tp57577_TGAC_v2_mRNA29080			Unresolvable
12	Vigna angularis	Vang11g17730_C-terminus; Vang0304s00050	Not found	Vang08g06110
13	Vigna radiata	Vradi0023s00140	Not found	Not found
14	Vigna unguiculata	Vigun03g430300; Vigun03g430400	Vigun03g430200; Vigun03g430100	Vigun03g430000
No.	Species	D01	D09	D10	D15
		UGT73P	UGT73P2	UGT73P10	UGT73P
1	Arachis duranensis	Not found	Aradu.B5DNW	Not found	Aradu.VFN3G
2	Arachis hypogea	Not found	Arahy.I0F9MV; Arahy.UF7VZS	Not found	Arahy.T1WRD7; Arahy.353GAL; Arahy.QL5SEX
3	Arachis ipaensis	Not found	Araip.5L3EX	Not found	Araip.EER3Y; Araip.ZL45M
4	Cajanus cajan	C.cajan_08106.1; C.cajan_08108.1; C.cajan_25916	C.cajan_24541	Not found	Not found
5	Cicer arietinum (CDC)	Not found	Ca_02172	Not found	Not found
6	Glycine max	Glyma.10G280400; Glyma.15G221300; Glyma.20G109300	Glyma.11G053400	Glyma.01G046300	Glyma.01G188800
7	Lotus japonicus	Lj0g3v0067039; Lj0g3v0236039	Lj2g3v1903270	Not found	Not found
8	Lupinus angustifolius	Not found	Lup022751	Not found	Lup001002.1
9	Medicago truncatula	Medtr1g040310; Medtr8g044140	Medtr5g016660	Medtr5g039900; Medtr5g040030; Medtr6g035295; Medtr7g039550	Not found
10	Phaseolus vulgaris	Phvul.007G020600; Phvul.007G020700; Phvul.007G020800	Phvul.002G016400; Phvul.002G016500	Not found	Not found
11	Trifolium pratense	Tp57577_TGAC_v2_mRNA36958	Not found	Tp57577_TGAC_v2_mRNA38240; Tp57577_TGAC_v2_mRNA38270	Not found
12	Vigna angularis	Vang06g00260.1	Vang07g02270_N-terminus; Vang07g02270_C-terminus	Not found	Not found
13	Vigna radiata	Vradi08g21840.1; Vradi08g21850.1	Vradi11g04550; Vradi11g04570	Not found	Not found
14	Vigna unguiculata	Vigun07g276100.1; Vigun07g276200.1	Vigun02g146100	Not found	Not found

## Sheet: Table S10
Table S10. Estimation of duplication time for soyasaponin UGTs
Notes: Synonymous (dS) and nonsynonymous (dN) nucleotide substitution rates per site was caluculated using yn00 tool implemented in PAML package (Yang 2007). The obtained dS values of Nei-Gojobori method were used in the formula T = Ks/ (2 x λ) x 10-6 to estimate the divergence time (T) of duplicated pairs, where the rate of dS nucleotide substitutions per site per year (λ) was 1.08 x 10-8, 5.85 …
No.	POL No.	Species	Duplicate pairs	Protein identity (%)	Duplication Type	dN	dS	dN/dS	Divergence time (MYA)
1	A02	Glycine max	Glyma.08G181000: Glyma.10G104700	73.58	Segmental	0.1638	0.5434	0.301435	46.4444
2		Phaseolus vulgaris	Phvul.006G208300: Phvul.006G208500	72.63	Tandem	0.1885	0.7602	0.247961	44.9291
3		Medicago truncatula	Medtr2g008220: Medtr2g008225	90.47	Tandem	0.0466	0.1174	0.396934	5.43519
4	A02-A03	Arachis hypogea	arahy.4N1DCM.1: arahy.AX22IR.1	54.83	Tandem	0.3385	1.1817	0.286452	72.7648
5		Cicer arietinum	Ca_00113: Ca_00114	59.61	Tandem	0.274	0.858	0.319347	70.9091
6		Glycine max	Glyma.08G181000: Glyma.15G051400	60.17	Segmental	0.2661	0.98	0.271531	83.7607
7		Medicago truncatula	Medtr2g008220: Medtr2g008226	57.17	Tandem	0.3075	0.9125	0.336986	42.2454
8			Medtr2g008225: Medtr2g008226	56.96	Tandem	0.3117	0.9362	0.332942	43.3426
9		Phaseolus vulgaris	Phvul.006G208300: Phvul.006G208400	60.09	Tandem	0.2836	0.9569	0.296374	56.5544
10	D03	Medicago truncatula	Medtr2g034990: Medtr2g035020	84.32	Tandem	0.0742	0.2502	0.296563	11.5833
11			Medtr2g034990: Medtr2g035040	77.02	Tandem	0.1168	0.3381	0.34546	15.6528
12			Medtr2g035020: Medtr2g035040	81.06	Tandem	0.0917	0.3191	0.287371	14.7731
13		Medicago truncatula	Medtr4g117890: Medtr4g117950	62.55	Tandem	0.2419	0.9565	0.252901	44.2824
14			Medtr4g117890: Medtr4g117960	65.15	Tandem	0.2158	0.8672	0.248847	40.1481
15			Medtr4g117890: Medtr4g117980	66.53	Tandem	0.2055	0.9164	0.224247	42.4259
16			Medtr4g117890: Medtr4g118000	68.49	Tandem	0.2008	1.4639	0.137168	67.7731
17			Medtr4g117950: Medtr4g117960	59.57	Tandem	0.2892	1.1152	0.259326	51.6296
18			Medtr4g117950: Medtr4g117980	59.96	Tandem	0.2782	1.093	0.254529	50.6019
19			Medtr4g117950: Medtr4g118000	64.53	Tandem	0.2323	1.2243	0.189741	56.6806
20			Medtr4g117960: Medtr4g117980	75.26	Tandem	0.1568	0.5881	0.266621	27.2269
21			Medtr4g117960: Medtr4g118000	66.32	Tandem	0.2245	1.1616	0.193268	53.7778
22			Medtr4g117980: Medtr4g118000	65.05	Tandem	0.2312	1.2506	0.184871	57.8981
23		Cicer arietinum	Ca_06791: Ca_06792	67.16	Tandem	0.2072	1.0246	0.202225	84.6777
24			Ca_06791: Ca_06796	67.8	Tandem	0.1864	1.2572	0.148266	103.901
25			Ca_06792: Ca_06796	65.66	Tandem	0.2277	1.1651	0.195434	96.2893
26		Phaseolus vulgaris	Phvul.003G097200: Phvul.003G097300	65.03	Tandem	0.2223	0.708	0.313983	41.844
27			Phvul.003G097200: Phvul.003G097400	61.56	Tandem	0.2622	0.7486	0.350254	44.2435
28			Phvul.003G097300: Phvul.003G097400	60.47	Tandem	0.2697	0.9447	0.285487	55.8333
29		Glycine max	Glyma.07G254600: Glyma.07G254700	63.52	Tandem	0.277	0.8073	0.343119	69
30			Glyma.07G254600: Glyma.07G254800	59.74	Tandem	0.2973	0.7089	0.419382	60.5897
31			Glyma.07G254600: Glyma.07G254900	60.22	Tandem	0.2748	0.7239	0.37961	61.8718
32			Glyma.07G254700: Glyma.07G254800	78.28	Tandem	0.1412	0.2781	0.507731	23.7692
33			Glyma.07G254700: Glyma.07G254900	66.24	Tandem	0.2235	0.5627	0.397192	48.094
34			Glyma.07G254800: Glyma.07G254900	88.01	Tandem	0.0672	0.1868	0.359743	15.9658
35		Glycine max	Glyma.17G019400: Glyma.17G019500	67.53	Tandem	0.2185	0.7291	0.299685	62.3162
36			Glyma.17G019400: Glyma.17G019600	70.33	Tandem	0.1897	0.6688	0.283642	57.1624
37			Glyma.17G019500: Glyma.17G019600	66	Tandem	0.2195	0.7777	0.282243	66.4701
38	D01	Medicago truncatula	Medtr1g040310: Medtr8g044140	88.07	Segmental	0.056	0.2453	0.228292	11.3565
39		Glycine max	Glyma.10G280400: Glyma.15G221300	67.07	Segmental	0.1932	0.6816	0.283451	58.2564
40		Phaseolus vulgaris	Phvul.007G020600: Phvul.007G020700	88.2	Tandem	0.0641	0.1064	0.602444	6.28842
41			Phvul.007G020600: Phvul.007G020800	63.54	Tandem	0.2257	0.7604	0.296817	44.9409
42			Phvul.007G020700: Phvul.007G020800	63.95	Tandem	0.2247	0.8202	0.273958	48.4752
43	D09	Arachis hypogea	Arahy.I0F9MV: Arahy.UF7VZS	96.37	Tandem	0.0157	0.0275	0.570909	1.69335
44		Phaseolus vulgaris	Phvul.002G016400: Phvul.002G016500	94.95	Tandem	0.4514	0.4161	1.08484	24.5922
45	D01-D09	Medicago truncatula	Medtr1g040310: Medtr5g016660	63.37	Segmental	0.2447	1.0224	0.239339	47.3333
46			Medtr8g044140: Medtr5g016660	66.59	Segmental	0.2412	0.8337	0.289313	38.5972
47		Glycine max	Glyma.10G280400: Glyma.11G053400	61.68	Segmental	0.2527	1.1558	0.218636	98.7863
48			Glyma.15G221300: Glyma.11G053400	68.37	Segmental	0.1944	1.1601	0.167572	99.1538
49		Phaseolus vulgaris	Phvul.007G020600: Phvul.002G016400	54.49	Segmental	0.3091	1.253	0.246688	74.0544
50			Phvul.007G020700: Phvul.002G016400	55.1	Segmental	0.3078	1.1774	0.261423	69.5863
51			Phvul.007G020800: Phvul.002G016400	64.75	Segmental	0.2278	1.3109	0.173774	77.4764
52			Phvul.007G020600: Phvul.002G016500	55.51	Segmental	0.3005	1.2392	0.242495	73.2388
53			Phvul.007G020700: Phvul.002G016500	55.92	Segmental	0.2983	1.2046	0.247634	71.1939
54			Phvul.007G020800: Phvul.002G016500	66.39	Segmental	0.218	1.1954	0.182366	70.6501
55	D10	Medicago truncatula	Medtr5g039900: Medtr5g040030	75.3	Segmental	0.1288	0.3293	0.391133	15.2454
56			Medtr5g039900: Medtr6g035295	74.59	Segmental	0.1389	0.3933	0.353166	18.2083
57			Medtr5g040030: Medtr6g035295	70.79	Segmental	0.1632	0.3383	0.482412	15.662
58	D09-D10	Medicago truncatula	Medtr5g016660: Medtr5g039900	66.74	Segmental	0.2439	1.3903	0.17543	64.3657
59			Medtr5g016660: Medtr5g040030	57.87	Segmental	0.3077	1.3427	0.229165	62.162
60			Medtr5g016660: Medtr6g035295	60.57	Segmental	0.2917	1.1751	0.248234	54.4028
61		Glycine max	Glyma.01G046300: Glyma.11G053400	67.42	Segmental	0.193	0.9472	0.203758	80.9573
62	D15	Arachis ipaensis	Araip.EER3Y: Araip.ZL45M	98.21	Tandem	0.0086	0.0303	0.283828	1.86576
63		Arachis hypogea	arahy.T1WRD7: arahy.353GAL	92.38	Tandem	0.0473	0.1146	0.41274	7.05665
64	D09-D15	Arachis duranensis	Aradu.VFN3G: Aradu.B5DNW	65.92	Tandem	0.2409	1.2869	0.187194	79.2426
65		Arachis ipaensis	Araip.EER3Y: Araip.5L3EX	66.6	Tandem	0.2408	1.1898	0.202387	73.2635
66			Araip.ZL45M: Araip.5L3EX	66.8	Tandem	0.2399	1.1726	0.204588	72.2044
67		Arachis hypogea	Arahy.T1WRD7: Arahy.I0F9MV	66.46	Tan/Seg	0.2333	1.1869	0.196562	73.085
68			Arahy.353GAL: Arahy.I0F9MV	63.23	Tan/Seg	0.2545	1.3942	0.182542	85.8498
69			Arahy.T1WRD7: Arahy.UF7VZS	66.13	Tan/Seg	0.2392	1.2366	0.193434	76.1453
70			Arahy.353GAL: Arahy.UF7VZS	62.5	Tan/Seg	0.2624	1.4502	0.180941	89.298
71		Glycine max	Glyma.01G188800: Glyma.11G053400	70.58	Segmental	0.1953	1.1786	0.165705	100.735
72	D18	Glycine max	Glyma.08G348500: Glyma.08G348600	62.84	Tandem	0.228	0.5713	0.39909	48.8291
73	E06	Medicago truncatula	Medtr5g070040: Medtr5g070090	77.12	Tandem	0.1299	0.3005	0.43228	13.912
74		Glycine max	Glyma.02G225800: Glyma.02G226000	71.92	Tandem	0.1607	0.485	0.33134	41.453
75			Glyma.02G225800: Glyma.14G192800	81.29	Segmental	0.0913	0.2327	0.392351	19.8889
76			Glyma.02G226000: Glyma.14G192800	71.86	Segmental	0.1537	0.4621	0.332612	39.4957
References
Bertioli DJ, et al. 2016. The genome sequences of Arachis duranensis and Arachis ipaensis, the diploid ancestors of cultivated peanut. Nat Genet. 48(4):438–46.
Jain M, et al. 2013. A draft genome sequence of the pulse crop chickpea (Cicer arietinum L.). Plant J. 74:715–729.
Schmutz J, et al. 2014. A reference genome for common bean and genome-wide analysis of dual domestications. Nat Genet. 46:707–713.
Yang Z. 2007. PAML 4: phylogenetic analysis by maximum likelihood. Mol Biol Evol. 24:1586–91.
Young ND, et al. 2011. The Medicago genome provides insight into the evolution of rhizobial symbioses. Nature 480:520–524.

[truncated: 1 more sheets: Table S11]
